# Supplementary material for: Advancing theoretical understanding and practical performance of signal processing for nonlinear optical communications through machine learning
Source: Nat Commun. 2020 Jul 23;11:3694. doi: 10.1038/s41467-020-17516-7 (PMC7378219; doi:10.1038/s41467-020-17516-7)
Supplement: Supplementary file 1 — Source data file [file 41467_2020_17516_MOESM1_ESM.xlsx]

## Sheet: Figure 6
Figure 6
Figure 6 a				Figure 6 b														Figure 6 c												Figure 6 d
method	LP	QdB		w	S1	S2	S3	S4	S5	S6	S7	S8	S9	S10	signal_spectrum			w	S1	S2	S3	S4	S5	S6	S7	S8	S9	S10		k	xi
CDC-only	-7.1	4.55765		-3.14159	6.01409	5.77949	5.46191	5.64443	5.47197	5.43605	5.21402	4.49686	4.12861	3.85991	0			-3.14159	1.54993	1.52589	1.50612	1.475	1.49813	1.48236	1.47716	1.44762	1.44147	1.43779		1	-0.0524221
CDC-only	-5.5	7.12848		-3.1415	6.0147	5.77996	5.46226	5.64409	5.47254	5.43618	5.2143	4.49783	4.12942	3.85983	0			-3.1415	1.54971	1.52567	1.50596	1.47497	1.49803	1.48233	1.47716	1.44777	1.44173	1.43805		2	-0.058558
CDC-only	-4	9.50523		-3.1414	6.01531	5.78042	5.46261	5.64374	5.4731	5.4363	5.21457	4.4988	4.13023	3.85975	0			-3.1414	1.54948	1.52545	1.5058	1.47493	1.49793	1.48229	1.47716	1.44791	1.44199	1.43831		3	-0.0652209
CDC-only	-2	10.4082		-3.14131	6.0159	5.78088	5.46296	5.64338	5.47366	5.43641	5.21484	4.49978	4.13104	3.85966	0			-3.14131	1.54924	1.52523	1.50563	1.47489	1.49783	1.48224	1.47715	1.44804	1.44224	1.43856		4	-0.101938
CDC-only	-0.5	9.68954		-3.14121	6.01649	5.78132	5.46331	5.64301	5.47422	5.43652	5.2151	4.50075	4.13185	3.85957	0			-3.14121	1.549	1.525	1.50545	1.47484	1.49771	1.48219	1.47713	1.44817	1.44248	1.43881		5	-0.113247
CDC-only	1	8.42762		-3.14111	6.01707	5.78176	5.46365	5.64264	5.47477	5.43663	5.21537	4.50173	4.13266	3.85947	0			-3.14111	1.54875	1.52476	1.50527	1.47479	1.4976	1.48214	1.47711	1.4483	1.44272	1.43906		6	-0.107939
CDC-only	2.2	6.95978		-3.14102	6.01764	5.7822	5.46399	5.64226	5.47531	5.43673	5.21563	4.50271	4.13346	3.85936	0			-3.14102	1.5485	1.52452	1.50508	1.47473	1.49748	1.48208	1.47708	1.44842	1.44296	1.43929		7	-0.112162
CDC-only	3.5	5.0958		-3.14092	6.01821	5.78262	5.46434	5.64188	5.47585	5.43682	5.21589	4.50368	4.13427	3.85924	0			-3.14092	1.54824	1.52427	1.50489	1.47467	1.49735	1.48202	1.47705	1.44853	1.44319	1.43952		8	-0.0745228
1StPS-DBP	-7.1	4.54827		-3.14083	6.01876	5.78304	5.46467	5.64149	5.47638	5.43692	5.21615	4.50466	4.13507	3.85912	0			-3.14083	1.54797	1.52402	1.50469	1.4746	1.49722	1.48195	1.47701	1.44863	1.44341	1.43975		9	-0.0330325
1StPS-DBP	-5.5	7.11538		-3.14073	6.01931	5.78345	5.46501	5.64109	5.47691	5.437	5.21641	4.50564	4.13587	3.85899	0			-3.14073	1.5477	1.52376	1.50449	1.47453	1.49708	1.48187	1.47697	1.44874	1.44363	1.43997		10	-0.00773772
1StPS-DBP	-4	9.55478		-3.14063	6.01985	5.78385	5.46535	5.64068	5.47744	5.43708	5.21666	4.50662	4.13666	3.85886	0			-3.14063	1.54743	1.52349	1.50428	1.47446	1.49694	1.48179	1.47692	1.44883	1.44384	1.44018
1StPS-DBP	-2	10.8883		-3.14054	6.02039	5.78425	5.46568	5.64027	5.47796	5.43716	5.21691	4.5076	4.13746	3.85872	0			-3.14054	1.54714	1.52322	1.50406	1.47438	1.49679	1.48171	1.47687	1.44892	1.44405	1.44039
1StPS-DBP	-0.5	10.9062		-3.14044	6.02091	5.78464	5.46601	5.63985	5.47847	5.43724	5.21716	4.50858	4.13825	3.85857	0			-3.14044	1.54686	1.52295	1.50384	1.47429	1.49664	1.48162	1.47681	1.449	1.44425	1.44059
1StPS-DBP	1	9.85911		-3.14035	6.02143	5.78502	5.46634	5.63943	5.47898	5.43731	5.21741	4.50956	4.13904	3.85841	0			-3.14035	1.54656	1.52267	1.50361	1.4742	1.49648	1.48152	1.47674	1.44908	1.44445	1.44079
1StPS-DBP	2.2	8.71035		-3.14025	6.02194	5.78539	5.46667	5.63899	5.47949	5.43737	5.21766	4.51054	4.13983	3.85825	0			-3.14025	1.54626	1.52238	1.50337	1.47411	1.49632	1.48142	1.47667	1.44915	1.44464	1.44098
1StPS-DBP	3.5	6.90647		-3.14015	6.02244	5.78576	5.467	5.63856	5.47999	5.43743	5.2179	4.51152	4.14061	3.85808	0			-3.14015	1.54596	1.52209	1.50313	1.47401	1.49615	1.48132	1.4766	1.44922	1.44483	1.44116
50StPS-DBP	-7.1	4.54926		-3.14006	6.02294	5.78612	5.46732	5.63811	5.48048	5.43748	5.21814	4.51251	4.1414	3.85791	0			-3.14006	1.54565	1.52179	1.50289	1.47391	1.49598	1.48121	1.47652	1.44928	1.44502	1.44134
50StPS-DBP	-5.5	7.11481		-3.13996	6.02343	5.78647	5.46765	5.63766	5.48097	5.43754	5.21838	4.51349	4.14218	3.85773	0			-3.13996	1.54533	1.52149	1.50264	1.4738	1.4958	1.48109	1.47643	1.44933	1.44519	1.44151
50StPS-DBP	-4	9.5909		-3.13987	6.02391	5.78682	5.46797	5.6372	5.48145	5.43758	5.21861	4.51447	4.14296	3.85754	0			-3.13987	1.54501	1.52118	1.50238	1.47369	1.49562	1.48097	1.47634	1.44938	1.44536	1.44168
50StPS-DBP	-2	11.1864		-3.13977	6.02438	5.78716	5.46829	5.63674	5.48193	5.43762	5.21885	4.51546	4.14374	3.85734	0			-3.13977	1.54468	1.52087	1.50212	1.47357	1.49543	1.48085	1.47624	1.44942	1.44553	1.44184
50StPS-DBP	-0.5	11.6399		-3.13968	6.02484	5.78749	5.4686	5.63627	5.48241	5.43766	5.21908	4.51644	4.14451	3.85714	0			-3.13968	1.54435	1.52055	1.50185	1.47345	1.49524	1.48072	1.47613	1.44946	1.44569	1.44199
50StPS-DBP	1	11.2006		-3.13958	6.0253	5.78782	5.46892	5.63579	5.48287	5.43769	5.21931	4.51743	4.14528	3.85693	0			-3.13958	1.54401	1.52023	1.50157	1.47332	1.49504	1.48058	1.47602	1.44949	1.44585	1.44214
50StPS-DBP	2.2	10.5947		-3.13948	6.02575	5.78813	5.46923	5.63531	5.48334	5.43772	5.21953	4.51841	4.14605	3.85671	0			-3.13948	1.54366	1.5199	1.50129	1.47319	1.49484	1.48044	1.47591	1.44951	1.446	1.44228
50StPS-DBP	3.5	9.10153		-3.13939	6.02619	5.78845	5.46955	5.63482	5.4838	5.43774	5.21976	4.51939	4.14682	3.85649	0			-3.13939	1.54331	1.51957	1.501	1.47305	1.49463	1.4803	1.47579	1.44953	1.44615	1.44242
1StPS-GDBP	-7.1	4.72094		-3.13929	6.02663	5.78875	5.46986	5.63432	5.48425	5.43776	5.21998	4.52038	4.14758	3.85626	0			-3.13929	1.54296	1.51923	1.50071	1.47291	1.49441	1.48015	1.47566	1.44954	1.44629	1.44255
1StPS-GDBP	-5.5	7.60879		-3.1392	6.02705	5.78905	5.47017	5.63382	5.4847	5.43778	5.2202	4.52137	4.14835	3.85602	0			-3.1392	1.5426	1.51888	1.50041	1.47277	1.49419	1.47999	1.47553	1.44955	1.44643	1.44268
1StPS-GDBP	-4	10.3116		-3.1391	6.02747	5.78934	5.47047	5.63331	5.48514	5.43779	5.22042	4.52235	4.14911	3.85578	0			-3.1391	1.54223	1.51853	1.50011	1.47262	1.49397	1.47983	1.4754	1.44955	1.44656	1.4428
1StPS-GDBP	-2	11.7465		-3.139	6.02789	5.78962	5.47078	5.63279	5.48558	5.43779	5.22063	4.52334	4.14987	3.85553	0			-3.139	1.54186	1.51817	1.4998	1.47247	1.49374	1.47966	1.47525	1.44955	1.44668	1.44291
1StPS-GDBP	-0.5	12.2841		-3.13891	6.02829	5.78989	5.47108	5.63227	5.48602	5.4378	5.22085	4.52432	4.15062	3.85527	0			-3.13891	1.54148	1.51781	1.49948	1.47231	1.49351	1.47949	1.47511	1.44954	1.4468	1.44302
1StPS-GDBP	1	12.5346		-3.13881	6.02869	5.79016	5.47139	5.63175	5.48644	5.43779	5.22106	4.52531	4.15137	3.85501	0			-3.13881	1.54109	1.51745	1.49916	1.47214	1.49327	1.47932	1.47495	1.44952	1.44692	1.44312
1StPS-GDBP	2.2	12.0458		-3.13872	6.02908	5.79043	5.47169	5.63121	5.48687	5.43779	5.22127	4.52629	4.15212	3.85474	0			-3.13872	1.5407	1.51708	1.49883	1.47197	1.49302	1.47914	1.4748	1.4495	1.44703	1.44322
1StPS-GDBP	3.5	11.0833		-3.13862	6.02946	5.79068	5.47199	5.63067	5.48729	5.43777	5.22148	4.52728	4.15287	3.85446	0			-3.13862	1.54031	1.5167	1.4985	1.4718	1.49277	1.47895	1.47463	1.44947	1.44713	1.44331
2StPS-GDBP	-7.1	4.61828		-3.13852	6.02984	5.79093	5.47228	5.63013	5.4877	5.43776	5.22168	4.52827	4.15361	3.85418	0			-3.13852	1.53991	1.51632	1.49816	1.47162	1.49252	1.47876	1.47446	1.44944	1.44723	1.44339
2StPS-GDBP	-5.5	7.54336		-3.13843	6.0302	5.79117	5.47258	5.62957	5.48811	5.43774	5.22188	4.52925	4.15436	3.85388	0			-3.13843	1.5395	1.51593	1.49782	1.47144	1.49226	1.47857	1.47429	1.4494	1.44733	1.44347
2StPS-GDBP	-4	10.2506		-3.13833	6.03057	5.79141	5.47287	5.62902	5.48851	5.43771	5.22208	4.53024	4.1551	3.85359	0			-3.13833	1.53909	1.51554	1.49747	1.47125	1.49199	1.47837	1.47411	1.44936	1.44742	1.44354
2StPS-GDBP	-2	11.8628		-3.13824	6.03092	5.79163	5.47317	5.62845	5.48891	5.43768	5.22228	4.53122	4.15583	3.85328	0			-3.13824	1.53867	1.51514	1.49711	1.47106	1.49172	1.47816	1.47392	1.44931	1.4475	1.44361
2StPS-GDBP	-0.5	12.6051		-3.13814	6.03127	5.79186	5.47346	5.62788	5.4893	5.43765	5.22248	4.53221	4.15657	3.85297	0			-3.13814	1.53825	1.51474	1.49675	1.47087	1.49145	1.47795	1.47373	1.44925	1.44758	1.44367
2StPS-GDBP	1	13.0075		-3.13805	6.0316	5.79207	5.47375	5.6273	5.48969	5.43761	5.22267	4.5332	4.1573	3.85265	0			-3.13805	1.53782	1.51433	1.49639	1.47067	1.49117	1.47773	1.47354	1.44919	1.44765	1.44372
2StPS-GDBP	2.2	12.6445		-3.13795	6.03194	5.79228	5.47403	5.62672	5.49008	5.43757	5.22286	4.53418	4.15803	3.85232	0			-3.13795	1.53739	1.51391	1.49601	1.47046	1.49088	1.47751	1.47333	1.44912	1.44772	1.44377
2StPS-GDBP	3.5	12.1021		-3.13785	6.03226	5.79248	5.47432	5.62613	5.49046	5.43752	5.22305	4.53517	4.15875	3.85199	0			-3.13785	1.53695	1.51349	1.49564	1.47025	1.49059	1.47729	1.47313	1.44905	1.44779	1.44382
4StPS-GDBP	-7.1	4.65066		-3.13776	6.03258	5.79267	5.47461	5.62554	5.49083	5.43747	5.22324	4.53615	4.15947	3.85165	0			-3.13776	1.5365	1.51307	1.49525	1.47004	1.4903	1.47706	1.47291	1.44897	1.44784	1.44385
4StPS-GDBP	-5.5	7.45609		-3.13766	6.03289	5.79286	5.47489	5.62494	5.4912	5.43742	5.22342	4.53714	4.16019	3.85131	0			-3.13766	1.53605	1.51264	1.49486	1.46982	1.49	1.47682	1.4727	1.44888	1.4479	1.44388
4StPS-GDBP	-4	10.2454		-3.13757	6.03319	5.79304	5.47517	5.62433	5.49156	5.43736	5.22361	4.53812	4.16091	3.85095	0			-3.13757	1.5356	1.51221	1.49447	1.46959	1.48969	1.47658	1.47247	1.44879	1.44794	1.44391
4StPS-GDBP	-2	12.0228		-3.13747	6.03349	5.79322	5.47545	5.62372	5.49192	5.43729	5.22379	4.53911	4.16162	3.85059	0			-3.13747	1.53514	1.51177	1.49407	1.46936	1.48938	1.47634	1.47224	1.44869	1.44799	1.44393
4StPS-GDBP	-0.5	12.6445		-3.13737	6.03378	5.79338	5.47573	5.6231	5.49227	5.43723	5.22397	4.54009	4.16234	3.85023	0			-3.13737	1.53467	1.51132	1.49366	1.46913	1.48907	1.47608	1.47201	1.44859	1.44803	1.44394
4StPS-GDBP	1	12.8753		-3.13728	6.03406	5.79355	5.47601	5.62248	5.49262	5.43715	5.22414	4.54108	4.16304	3.84985	0			-3.13728	1.5342	1.51087	1.49325	1.46889	1.48875	1.47583	1.47177	1.44848	1.44806	1.44395
4StPS-GDBP	2.2	12.9462		-3.13718	6.03434	5.7937	5.47629	5.62185	5.49297	5.43708	5.22432	4.54206	4.16375	3.84947	0			-3.13718	1.53372	1.51042	1.49283	1.46865	1.48842	1.47557	1.47152	1.44837	1.44808	1.44395
4StPS-GDBP	3.5	12.4582		-3.13709	6.03461	5.79385	5.47656	5.62121	5.49331	5.437	5.22449	4.54304	4.16445	3.84908	0			-3.13709	1.53324	1.50996	1.49241	1.4684	1.48809	1.4753	1.47127	1.44825	1.44811	1.44394
				-3.13699	6.03487	5.79399	5.47683	5.62057	5.49364	5.43691	5.22466	4.54403	4.16515	3.84869	0			-3.13699	1.53275	1.50949	1.49198	1.46815	1.48776	1.47503	1.47102	1.44813	1.44812	1.44393
				-3.13689	6.03512	5.79413	5.47711	5.61993	5.49397	5.43682	5.22483	4.54501	4.16585	3.84829	0			-3.13689	1.53225	1.50902	1.49154	1.4679	1.48742	1.47476	1.47075	1.448	1.44814	1.44392
				-3.1368	6.03537	5.79425	5.47738	5.61928	5.4943	5.43673	5.22499	4.54599	4.16654	3.84788	0			-3.1368	1.53175	1.50855	1.4911	1.46764	1.48707	1.47448	1.47049	1.44786	1.44814	1.44389
				-3.1367	6.03561	5.79438	5.47765	5.61862	5.49461	5.43664	5.22516	4.54697	4.16723	3.84746	0			-3.1367	1.53125	1.50807	1.49066	1.46737	1.48672	1.47419	1.47022	1.44772	1.44814	1.44386
				-3.13661	6.03585	5.79449	5.47792	5.61795	5.49493	5.43653	5.22532	4.54795	4.16791	3.84704	0			-3.13661	1.53074	1.50758	1.49021	1.4671	1.48637	1.4739	1.46994	1.44757	1.44814	1.44383
				-3.13651	6.03607	5.7946	5.47818	5.61729	5.49524	5.43643	5.22548	4.54894	4.1686	3.84661	0			-3.13651	1.53022	1.50709	1.48975	1.46682	1.48601	1.47361	1.46966	1.44742	1.44813	1.44379
				-3.13642	6.0363	5.79471	5.47845	5.61661	5.49554	5.43632	5.22563	4.54992	4.16928	3.84618	0			-3.13642	1.5297	1.50659	1.48929	1.46655	1.48565	1.47331	1.46937	1.44726	1.44812	1.44374
				-3.13632	6.03651	5.7948	5.47871	5.61593	5.49585	5.43621	5.22579	4.5509	4.16996	3.84574	0			-3.13632	1.52918	1.50609	1.48882	1.46626	1.48528	1.473	1.46907	1.44709	1.4481	1.44369
				-3.13622	6.03672	5.79489	5.47898	5.61525	5.49614	5.43609	5.22594	4.55188	4.17063	3.84529	0			-3.13622	1.52865	1.50559	1.48835	1.46597	1.4849	1.47269	1.46877	1.44692	1.44807	1.44363
				-3.13613	6.03692	5.79498	5.47924	5.61456	5.49643	5.43597	5.2261	4.55285	4.1713	3.84483	0			-3.13613	1.52811	1.50507	1.48787	1.46568	1.48452	1.47238	1.46847	1.44675	1.44804	1.44357
				-3.13603	6.03711	5.79506	5.4795	5.61386	5.49672	5.43584	5.22624	4.55383	4.17197	3.84437	0			-3.13603	1.52757	1.50456	1.48738	1.46538	1.48414	1.47206	1.46816	1.44657	1.44801	1.4435
				-3.13594	6.0373	5.79513	5.47976	5.61316	5.497	5.43571	5.22639	4.55481	4.17263	3.8439	0			-3.13594	1.52702	1.50404	1.48689	1.46508	1.48375	1.47173	1.46785	1.44638	1.44797	1.44342
				-3.13584	6.03748	5.79519	5.48002	5.61245	5.49727	5.43558	5.22654	4.55579	4.17329	3.84342	0			-3.13584	1.52647	1.50351	1.4864	1.46477	1.48335	1.4714	1.46752	1.44619	1.44792	1.44334
				-3.13574	6.03766	5.79525	5.48028	5.61174	5.49755	5.43544	5.22668	4.55676	4.17395	3.84294	0			-3.13574	1.52591	1.50298	1.4859	1.46446	1.48295	1.47107	1.4672	1.44599	1.44787	1.44325
				-3.13565	6.03782	5.79531	5.48053	5.61102	5.49781	5.4353	5.22682	4.55774	4.17461	3.84245	0			-3.13565	1.52534	1.50244	1.48539	1.46414	1.48255	1.47073	1.46687	1.44578	1.44782	1.44316
				-3.13555	6.03799	5.79535	5.48079	5.6103	5.49807	5.43516	5.22696	4.55872	4.17526	3.84195	0			-3.13555	1.52477	1.5019	1.48488	1.46382	1.48214	1.47038	1.46653	1.44557	1.44776	1.44306
				-3.13546	6.03814	5.7954	5.48104	5.60957	5.49833	5.43501	5.2271	4.55969	4.17591	3.84145	0			-3.13546	1.5242	1.50135	1.48436	1.4635	1.48173	1.47003	1.46619	1.44536	1.44769	1.44295
				-3.13536	6.03829	5.79543	5.4813	5.60884	5.49858	5.43486	5.22724	4.56066	4.17655	3.84094	0			-3.13536	1.52362	1.5008	1.48384	1.46317	1.48131	1.46968	1.46584	1.44514	1.44762	1.44284
				-3.13526	6.03843	5.79546	5.48155	5.6081	5.49883	5.4347	5.22737	4.56164	4.17719	3.84042	0			-3.13526	1.52304	1.50025	1.48331	1.46283	1.48089	1.46932	1.46549	1.44491	1.44754	1.44272
				-3.13517	6.03857	5.79548	5.4818	5.60736	5.49908	5.43454	5.2275	4.56261	4.17783	3.8399	0			-3.13517	1.52245	1.49968	1.48278	1.46249	1.48046	1.46896	1.46513	1.44468	1.44746	1.44259
				-3.13507	6.0387	5.7955	5.48205	5.60661	5.49931	5.43438	5.22763	4.56358	4.17846	3.83937	0			-3.13507	1.52185	1.49912	1.48224	1.46215	1.48002	1.46859	1.46477	1.44444	1.44738	1.44246
				-3.13498	6.03882	5.79551	5.4823	5.60586	5.49955	5.43421	5.22776	4.56455	4.1791	3.83884	0			-3.13498	1.52125	1.49855	1.4817	1.4618	1.47959	1.46821	1.4644	1.4442	1.44728	1.44233
				-3.13488	6.03894	5.79552	5.48255	5.6051	5.49978	5.43404	5.22789	4.56552	4.17972	3.83829	0			-3.13488	1.52064	1.49797	1.48115	1.46145	1.47914	1.46783	1.46403	1.44395	1.44719	1.44218
				-3.13479	6.03905	5.79552	5.4828	5.60434	5.5	5.43386	5.22801	4.56649	4.18035	3.83774	0			-3.13479	1.52003	1.49739	1.4806	1.46109	1.4787	1.46745	1.46365	1.4437	1.44709	1.44204
				-3.13469	6.03916	5.79551	5.48304	5.60357	5.50022	5.43368	5.22813	4.56746	4.18097	3.83719	0			-3.13469	1.51942	1.4968	1.48004	1.46073	1.47824	1.46706	1.46327	1.44344	1.44698	1.44188
				-3.13459	6.03926	5.7955	5.48329	5.6028	5.50044	5.4335	5.22825	4.56843	4.18158	3.83662	0			-3.13459	1.5188	1.49621	1.47947	1.46036	1.47779	1.46667	1.46288	1.44317	1.44687	1.44172
				-3.1345	6.03935	5.79548	5.48353	5.60202	5.50065	5.43331	5.22837	4.5694	4.1822	3.83605	0			-3.1345	1.51817	1.49562	1.4789	1.45999	1.47732	1.46627	1.46248	1.4429	1.44675	1.44156
				-3.1344	6.03944	5.79546	5.48378	5.60124	5.50085	5.43312	5.22849	4.57036	4.18281	3.83548	0			-3.1344	1.51754	1.49501	1.47832	1.45961	1.47686	1.46587	1.46208	1.44262	1.44663	1.44138
				-3.13431	6.03952	5.79543	5.48402	5.60045	5.50106	5.43293	5.2286	4.57133	4.18341	3.83489	0			-3.13431	1.5169	1.49441	1.47774	1.45923	1.47638	1.46546	1.46168	1.44234	1.4465	1.4412
				-3.13421	6.0396	5.7954	5.48426	5.59966	5.50125	5.43273	5.22872	4.57229	4.18402	3.8343	0			-3.13421	1.51626	1.4938	1.47716	1.45885	1.47591	1.46504	1.46127	1.44206	1.44637	1.44102
				-3.13411	6.03967	5.79536	5.48451	5.59886	5.50145	5.43253	5.22883	4.57325	4.18462	3.83371	0			-3.13411	1.51561	1.49318	1.47657	1.45846	1.47543	1.46463	1.46085	1.44176	1.44623	1.44083
				-3.13402	6.03973	5.79531	5.48475	5.59806	5.50163	5.43233	5.22894	4.57422	4.18521	3.83311	0			-3.13402	1.51496	1.49256	1.47597	1.45806	1.47494	1.4642	1.46043	1.44146	1.44609	1.44063
				-3.13392	6.03979	5.79526	5.48499	5.59726	5.50182	5.43212	5.22905	4.57518	4.1858	3.8325	0			-3.13392	1.5143	1.49194	1.47537	1.45767	1.47445	1.46378	1.46	1.44116	1.44594	1.44043
				-3.13383	6.03984	5.7952	5.48523	5.59645	5.502	5.43191	5.22915	4.57614	4.18639	3.83188	0			-3.13383	1.51364	1.49131	1.47476	1.45726	1.47395	1.46334	1.45957	1.44085	1.44578	1.44022
				-3.13373	6.03989	5.79514	5.48547	5.59563	5.50217	5.43169	5.22926	4.5771	4.18698	3.83126	0			-3.13373	1.51297	1.49067	1.47415	1.45685	1.47345	1.46291	1.45914	1.44054	1.44563	1.44001
				-3.13364	6.03993	5.79507	5.4857	5.59481	5.50234	5.43147	5.22936	4.57806	4.18756	3.83063	0			-3.13364	1.5123	1.49003	1.47353	1.45644	1.47295	1.46247	1.45869	1.44022	1.44546	1.43979
				-3.13354	6.03996	5.795	5.48594	5.59399	5.50251	5.43125	5.22946	4.57902	4.18814	3.83	0			-3.13354	1.51162	1.48939	1.47291	1.45602	1.47244	1.46202	1.45825	1.43989	1.44529	1.43956
				-3.13344	6.03999	5.79492	5.48618	5.59316	5.50267	5.43103	5.22956	4.57997	4.18871	3.82936	0			-3.13344	1.51094	1.48874	1.47228	1.4556	1.47192	1.46157	1.4578	1.43956	1.44512	1.43933
				-3.13335	6.04002	5.79484	5.48642	5.59233	5.50283	5.4308	5.22966	4.58093	4.18928	3.82871	0			-3.13335	1.51025	1.48808	1.47164	1.45518	1.47141	1.46111	1.45734	1.43922	1.44494	1.43909
				-3.13325	6.04003	5.79475	5.48665	5.59149	5.50298	5.43057	5.22976	4.58188	4.18985	3.82806	0			-3.13325	1.50956	1.48742	1.47101	1.45475	1.47088	1.46065	1.45688	1.43888	1.44476	1.43884
				-3.13316	6.04005	5.79465	5.48689	5.59065	5.50313	5.43033	5.22985	4.58284	4.19041	3.8274	0			-3.13316	1.50886	1.48676	1.47036	1.45431	1.47035	1.46018	1.45641	1.43854	1.44457	1.43859
				-3.13306	6.04005	5.79455	5.48712	5.58981	5.50327	5.43009	5.22995	4.58379	4.19097	3.82673	0			-3.13306	1.50816	1.48609	1.46971	1.45387	1.46982	1.45971	1.45594	1.43818	1.44437	1.43833
				-3.13296	6.04006	5.79445	5.48736	5.58896	5.50341	5.42985	5.23004	4.58474	4.19152	3.82606	0			-3.13296	1.50745	1.48542	1.46906	1.45343	1.46928	1.45924	1.45546	1.43782	1.44417	1.43807
				-3.13287	6.04005	5.79434	5.48759	5.5881	5.50355	5.4296	5.23013	4.58569	4.19207	3.82538	0			-3.13287	1.50674	1.48474	1.4684	1.45298	1.46874	1.45876	1.45497	1.43746	1.44397	1.4378
				-3.13277	6.04004	5.79422	5.48783	5.58724	5.50368	5.42936	5.23022	4.58664	4.19262	3.8247	0			-3.13277	1.50602	1.48406	1.46774	1.45252	1.46819	1.45827	1.45449	1.43709	1.44376	1.43753
				-3.13268	6.04003	5.7941	5.48806	5.58638	5.5038	5.4291	5.2303	4.58759	4.19316	3.824	0			-3.13268	1.50529	1.48337	1.46707	1.45207	1.46764	1.45778	1.45399	1.43672	1.44354	1.43725
				-3.13258	6.04001	5.79398	5.48829	5.58552	5.50393	5.42885	5.23039	4.58853	4.1937	3.82331	0			-3.13258	1.50457	1.48268	1.46639	1.4516	1.46708	1.45729	1.45349	1.43634	1.44332	1.43696
				-3.13248	6.03999	5.79385	5.48852	5.58465	5.50404	5.42859	5.23047	4.58948	4.19424	3.8226	0			-3.13248	1.50383	1.48198	1.46571	1.45114	1.46652	1.45679	1.45299	1.43595	1.4431	1.43667
				-3.13239	6.03996	5.79371	5.48876	5.58377	5.50416	5.42833	5.23055	4.59042	4.19477	3.82189	0			-3.13239	1.50309	1.48128	1.46503	1.45066	1.46595	1.45628	1.45248	1.43556	1.44287	1.43637
				-3.13229	6.03992	5.79357	5.48899	5.58289	5.50427	5.42807	5.23064	4.59137	4.1953	3.82118	0			-3.13229	1.50235	1.48057	1.46434	1.45019	1.46538	1.45577	1.45197	1.43517	1.44263	1.43606
				-3.1322	6.03988	5.79343	5.48922	5.58201	5.50437	5.4278	5.23072	4.59231	4.19583	3.82046	0			-3.1322	1.5016	1.47986	1.46364	1.44971	1.46481	1.45526	1.45145	1.43477	1.44239	1.43575
				-3.1321	6.03984	5.79328	5.48945	5.58113	5.50448	5.42753	5.23079	4.59325	4.19635	3.81973	0			-3.1321	1.50085	1.47915	1.46294	1.44922	1.46423	1.45474	1.45092	1.43436	1.44215	1.43543
				-3.13201	6.03979	5.79312	5.48968	5.58024	5.50457	5.42725	5.23087	4.59419	4.19686	3.81899	0			-3.13201	1.50009	1.47842	1.46224	1.44873	1.46364	1.45422	1.4504	1.43395	1.4419	1.43511
				-3.13191	6.03973	5.79296	5.48991	5.57934	5.50467	5.42698	5.23095	4.59513	4.19738	3.81825	0			-3.13191	1.49933	1.4777	1.46153	1.44824	1.46305	1.45369	1.44986	1.43353	1.44164	1.43478
				-3.13181	6.03967	5.7928	5.49014	5.57845	5.50476	5.4267	5.23102	4.59607	4.19789	3.81751	0			-3.13181	1.49856	1.47697	1.46082	1.44774	1.46246	1.45315	1.44932	1.43311	1.44138	1.43444
				-3.13172	6.03961	5.79263	5.49037	5.57755	5.50484	5.42641	5.23109	4.597	4.19839	3.81676	0			-3.13172	1.49779	1.47624	1.4601	1.44724	1.46186	1.45262	1.44878	1.43269	1.44111	1.4341
				-3.13162	6.03954	5.79245	5.49061	5.57664	5.50492	5.42613	5.23116	4.59794	4.19889	3.816	0			-3.13162	1.49701	1.4755	1.45937	1.44673	1.46126	1.45207	1.44823	1.43225	1.44084	1.43375
				-3.13153	6.03946	5.79227	5.49084	5.57573	5.505	5.42584	5.23123	4.59887	4.19939	3.81524	0			-3.13153	1.49623	1.47475	1.45864	1.44622	1.46065	1.45153	1.44767	1.43182	1.44057	1.4334
				-3.13143	6.03938	5.79209	5.49107	5.57482	5.50507	5.42555	5.2313	4.5998	4.19988	3.81447	0			-3.13143	1.49544	1.474	1.45791	1.4457	1.46004	1.45098	1.44711	1.43137	1.44029	1.43304
				-3.13133	6.0393	5.7919	5.4913	5.57391	5.50514	5.42526	5.23137	4.60073	4.20037	3.81369	0			-3.13133	1.49465	1.47325	1.45717	1.44518	1.45942	1.45042	1.44655	1.43092	1.44	1.43267
				-3.13124	6.03921	5.79171	5.49153	5.57299	5.50521	5.42496	5.23144	4.60166	4.20086	3.81291	0			-3.13124	1.49385	1.47249	1.45642	1.44465	1.4588	1.44986	1.44598	1.43047	1.43971	1.4323
				-3.13114	6.03912	5.79151	5.49176	5.57207	5.50527	5.42466	5.2315	4.60259	4.20134	3.81212	0			-3.13114	1.49305	1.47173	1.45567	1.44412	1.45817	1.44929	1.44541	1.43001	1.43941	1.43192
				-3.13105	6.03902	5.79131	5.49199	5.57114	5.50532	5.42436	5.23157	4.60352	4.20182	3.81133	0			-3.13105	1.49225	1.47097	1.45492	1.44359	1.45754	1.44872	1.44483	1.42955	1.43911	1.43154
				-3.13095	6.03892	5.7911	5.49222	5.57021	5.50538	5.42405	5.23163	4.60445	4.20229	3.81053	0			-3.13095	1.49143	1.47019	1.45416	1.44305	1.45691	1.44815	1.44424	1.42908	1.4388	1.43115
				-3.13085	6.03881	5.79089	5.49245	5.56928	5.50543	5.42374	5.23169	4.60537	4.20276	3.80973	0			-3.13085	1.49062	1.46942	1.4534	1.4425	1.45627	1.44757	1.44365	1.42861	1.43849	1.43075
				-3.13076	6.0387	5.79068	5.49268	5.56834	5.50547	5.42343	5.23175	4.60629	4.20323	3.80892	0			-3.13076	1.4898	1.46864	1.45263	1.44196	1.45562	1.44698	1.44306	1.42813	1.43818	1.43035
				-3.13066	6.03858	5.79046	5.49291	5.5674	5.50551	5.42312	5.23181	4.60722	4.20369	3.8081	0			-3.13066	1.48897	1.46785	1.45186	1.4414	1.45498	1.44639	1.44246	1.42764	1.43785	1.42994
				-3.13057	6.03846	5.79024	5.49314	5.56646	5.50555	5.4228	5.23187	4.60814	4.20415	3.80728	0			-3.13057	1.48814	1.46707	1.45108	1.44085	1.45432	1.4458	1.44185	1.42715	1.43753	1.42952
				-3.13047	6.03834	5.79001	5.49337	5.56552	5.50559	5.42248	5.23192	4.60906	4.2046	3.80646	0			-3.13047	1.48731	1.46627	1.45029	1.44028	1.45367	1.4452	1.44124	1.42666	1.4372	1.4291
				-3.13038	6.03821	5.78978	5.4936	5.56457	5.50562	5.42216	5.23198	4.60997	4.20505	3.80563	0			-3.13038	1.48647	1.46547	1.44951	1.43972	1.453	1.4446	1.44063	1.42616	1.43686	1.42868
				-3.13028	6.03808	5.78954	5.49383	5.56362	5.50564	5.42184	5.23204	4.61089	4.2055	3.80479	0			-3.13028	1.48562	1.46467	1.44871	1.43915	1.45234	1.44399	1.44001	1.42565	1.43652	1.42824
				-3.13018	6.03794	5.7893	5.49406	5.56266	5.50567	5.42151	5.23209	4.61181	4.20594	3.80395	0			-3.13018	1.48477	1.46386	1.44792	1.43857	1.45167	1.44338	1.43939	1.42514	1.43617	1.4278
				-3.13009	6.0378	5.78905	5.4943	5.56171	5.50569	5.42118	5.23214	4.61272	4.20638	3.8031	0			-3.13009	1.48392	1.46305	1.44711	1.43799	1.45099	1.44276	1.43876	1.42463	1.43582	1.42736
				-3.12999	6.03765	5.78881	5.49453	5.56075	5.5057	5.42085	5.23219	4.61363	4.20681	3.80225	0			-3.12999	1.48306	1.46224	1.44631	1.43741	1.45031	1.44214	1.43812	1.42411	1.43546	1.42691
				-3.1299	6.03751	5.78855	5.49476	5.55978	5.50571	5.42052	5.23224	4.61454	4.20724	3.80139	0			-3.1299	1.4822	1.46142	1.4455	1.43682	1.44963	1.44151	1.43748	1.42358	1.4351	1.42645
				-3.1298	6.03735	5.7883	5.49499	5.55882	5.50572	5.42018	5.23229	4.61545	4.20767	3.80052	0			-3.1298	1.48133	1.46059	1.44468	1.43623	1.44894	1.44088	1.43684	1.42305	1.43473	1.42599
				-3.1297	6.03719	5.78804	5.49523	5.55785	5.50573	5.41985	5.23234	4.61636	4.20809	3.79965	0			-3.1297	1.48045	1.45976	1.44386	1.43563	1.44824	1.44024	1.43619	1.42252	1.43436	1.42552
				-3.12961	6.03703	5.78777	5.49546	5.55688	5.50573	5.4195	5.23239	4.61727	4.20851	3.79878	0			-3.12961	1.47958	1.45893	1.44303	1.43503	1.44755	1.4396	1.43554	1.42197	1.43398	1.42504
				-3.12951	6.03687	5.7875	5.49569	5.5559	5.50572	5.41916	5.23244	4.61817	4.20892	3.7979	0			-3.12951	1.4787	1.45809	1.4422	1.43442	1.44684	1.43896	1.43488	1.42143	1.4336	1.42456
				-3.12942	6.0367	5.78723	5.49593	5.55493	5.50572	5.41882	5.23248	4.61908	4.20933	3.79702	0			-3.12942	1.47781	1.45725	1.44137	1.43381	1.44614	1.43831	1.43421	1.42088	1.43321	1.42407
				-3.12932	6.03653	5.78696	5.49616	5.55395	5.50571	5.41847	5.23253	4.61998	4.20973	3.79613	0			-3.12932	1.47692	1.4564	1.44053	1.43319	1.44543	1.43766	1.43355	1.42032	1.43282	1.42358
				-3.12922	6.03635	5.78668	5.4964	5.55297	5.50569	5.41812	5.23257	4.62088	4.21014	3.79523	0			-3.12922	1.47602	1.45555	1.43968	1.43258	1.44471	1.437	1.43287	1.41976	1.43242	1.42308
				-3.12913	6.03617	5.78639	5.49663	5.55198	5.50568	5.41777	5.23262	4.62178	4.21053	3.79433	0			-3.12913	1.47512	1.45469	1.43883	1.43195	1.44399	1.43633	1.43219	1.4192	1.43202	1.42257
				-3.12903	6.03599	5.78611	5.49687	5.55099	5.50566	5.41741	5.23266	4.62268	4.21093	3.79343	0			-3.12903	1.47422	1.45383	1.43798	1.43132	1.44327	1.43567	1.43151	1.41863	1.43161	1.42206
				-3.12894	6.0358	5.78581	5.49711	5.55	5.50563	5.41706	5.2327	4.62357	4.21131	3.79252	0			-3.12894	1.47331	1.45297	1.43712	1.43069	1.44254	1.43499	1.43082	1.41805	1.4312	1.42154
				-3.12884	6.03561	5.78552	5.49734	5.54901	5.50561	5.4167	5.23274	4.62447	4.2117	3.7916	0			-3.12884	1.47239	1.4521	1.43626	1.43005	1.44181	1.43432	1.43013	1.41747	1.43078	1.42101
				-3.12875	6.03541	5.78522	5.49758	5.54802	5.50558	5.41634	5.23278	4.62536	4.21208	3.79068	0			-3.12875	1.47147	1.45123	1.43539	1.42941	1.44107	1.43364	1.42943	1.41688	1.43036	1.42048
				-3.12865	6.03522	5.78492	5.49782	5.54702	5.50554	5.41598	5.23282	4.62626	4.21246	3.78976	0			-3.12865	1.47055	1.45035	1.43452	1.42876	1.44033	1.43295	1.42873	1.41629	1.42993	1.41995
				-3.12855	6.03501	5.78462	5.49806	5.54602	5.50551	5.41561	5.23286	4.62715	4.21283	3.78883	0			-3.12855	1.46962	1.44947	1.43364	1.42811	1.43958	1.43226	1.42803	1.4157	1.4295	1.4194
				-3.12846	6.03481	5.78431	5.4983	5.54502	5.50547	5.41525	5.2329	4.62804	4.2132	3.7879	0			-3.12846	1.46869	1.44858	1.43276	1.42746	1.43883	1.43156	1.42731	1.4151	1.42906	1.41886
				-3.12836	6.0346	5.784	5.49854	5.54402	5.50542	5.41488	5.23294	4.62892	4.21356	3.78696	0			-3.12836	1.46775	1.44769	1.43188	1.4268	1.43808	1.43087	1.4266	1.41449	1.42862	1.4183
				-3.12827	6.03439	5.78368	5.49878	5.54301	5.50537	5.41451	5.23298	4.62981	4.21392	3.78601	0			-3.12827	1.46681	1.4468	1.43099	1.42614	1.43732	1.43016	1.42588	1.41388	1.42817	1.41774
				-3.12817	6.03418	5.78336	5.49903	5.54201	5.50532	5.41414	5.23301	4.63069	4.21428	3.78507	0			-3.12817	1.46587	1.4459	1.43009	1.42547	1.43656	1.42945	1.42515	1.41327	1.42772	1.41717
				-3.12807	6.03396	5.78304	5.49927	5.541	5.50527	5.41376	5.23305	4.63158	4.21463	3.78411	0			-3.12807	1.46492	1.445	1.4292	1.4248	1.43579	1.42874	1.42442	1.41265	1.42726	1.4166
				-3.12798	6.03374	5.78272	5.49951	5.53999	5.50521	5.41339	5.23309	4.63246	4.21498	3.78316	0			-3.12798	1.46396	1.44409	1.42829	1.42412	1.43502	1.42802	1.42368	1.41202	1.4268	1.41602
				-3.12788	6.03351	5.78239	5.49976	5.53897	5.50515	5.41301	5.23312	4.63334	4.21532	3.7822	0			-3.12788	1.463	1.44318	1.42739	1.42344	1.43424	1.4273	1.42294	1.41139	1.42633	1.41543
				-3.12779	6.03329	5.78206	5.5	5.53796	5.50509	5.41263	5.23315	4.63422	4.21566	3.78123	0			-3.12779	1.46204	1.44226	1.42647	1.42275	1.43346	1.42657	1.4222	1.41076	1.42586	1.41484
				-3.12769	6.03306	5.78172	5.50025	5.53694	5.50503	5.41225	5.23319	4.63509	4.216	3.78026	0			-3.12769	1.46107	1.44134	1.42556	1.42206	1.43268	1.42584	1.42145	1.41012	1.42538	1.41425
				-3.1276	6.03282	5.78139	5.5005	5.53592	5.50496	5.41187	5.23322	4.63597	4.21633	3.77929	0			-3.1276	1.4601	1.44042	1.42464	1.42137	1.43189	1.42511	1.4207	1.40947	1.4249	1.41364
				-3.1275	6.03259	5.78104	5.50075	5.5349	5.50488	5.41148	5.23326	4.63684	4.21666	3.77831	0			-3.1275	1.45912	1.43949	1.42371	1.42067	1.4311	1.42437	1.41994	1.40882	1.42441	1.41303
				-3.1274	6.03235	5.7807	5.501	5.53388	5.50481	5.4111	5.23329	4.63772	4.21698	3.77732	0			-3.1274	1.45814	1.43856	1.42278	1.41997	1.4303	1.42363	1.41917	1.40817	1.42392	1.41242
				-3.12731	6.03211	5.78035	5.50125	5.53285	5.50473	5.41071	5.23332	4.63859	4.2173	3.77634	0			-3.12731	1.45716	1.43763	1.42185	1.41926	1.4295	1.42288	1.41841	1.40751	1.42342	1.41179
				-3.12721	6.03186	5.78001	5.5015	5.53183	5.50465	5.41032	5.23335	4.63946	4.21762	3.77535	0			-3.12721	1.45617	1.43668	1.42091	1.41855	1.4287	1.42212	1.41763	1.40685	1.42292	1.41117
				-3.12712	6.03162	5.77965	5.50175	5.5308	5.50457	5.40993	5.23338	4.64032	4.21793	3.77435	0			-3.12712	1.45517	1.43574	1.41997	1.41783	1.42789	1.42137	1.41686	1.40618	1.42241	1.41053
				-3.12702	6.03137	5.7793	5.502	5.52977	5.50448	5.40954	5.23341	4.64119	4.21823	3.77335	0			-3.12702	1.45418	1.43479	1.41902	1.41711	1.42707	1.4206	1.41607	1.40551	1.4219	1.40989
				-3.12692	6.03111	5.77894	5.50226	5.52874	5.50439	5.40915	5.23345	4.64205	4.21854	3.77235	0			-3.12692	1.45317	1.43384	1.41807	1.41639	1.42626	1.41984	1.41529	1.40483	1.42139	1.40925
				-3.12683	6.03086	5.77858	5.50251	5.52771	5.5043	5.40875	5.23348	4.64292	4.21884	3.77134	0			-3.12683	1.45217	1.43288	1.41711	1.41566	1.42543	1.41907	1.4145	1.40415	1.42086	1.40859
				-3.12673	6.0306	5.77822	5.50277	5.52668	5.5042	5.40835	5.23351	4.64378	4.21913	3.77033	0			-3.12673	1.45116	1.43192	1.41615	1.41493	1.42461	1.41829	1.4137	1.40346	1.42034	1.40794
				-3.12664	6.03034	5.77785	5.50303	5.52564	5.5041	5.40796	5.23354	4.64464	4.21942	3.76931	0			-3.12664	1.45014	1.43096	1.41519	1.41419	1.42378	1.41751	1.4129	1.40277	1.41981	1.40727
				-3.12654	6.03008	5.77748	5.50329	5.52461	5.504	5.40756	5.23357	4.6455	4.21971	3.76829	0			-3.12654	1.44912	1.42999	1.41422	1.41345	1.42294	1.41673	1.41209	1.40207	1.41927	1.4066
				-3.12644	6.02981	5.77711	5.50355	5.52357	5.50389	5.40716	5.2336	4.64635	4.21999	3.76727	0			-3.12644	1.4481	1.42902	1.41325	1.4127	1.4221	1.41594	1.41128	1.40137	1.41873	1.40592
				-3.12635	6.02954	5.77674	5.50381	5.52253	5.50379	5.40676	5.23363	4.64721	4.22027	3.76625	0			-3.12635	1.44707	1.42804	1.41227	1.41195	1.42126	1.41515	1.41047	1.40066	1.41818	1.40524
				-3.12625	6.02928	5.77636	5.50407	5.52149	5.50368	5.40635	5.23365	4.64806	4.22054	3.76522	0			-3.12625	1.44604	1.42706	1.41129	1.41119	1.42041	1.41435	1.40965	1.39995	1.41763	1.40455
				-3.12616	6.029	5.77598	5.50434	5.52045	5.50357	5.40595	5.23368	4.64891	4.22081	3.76418	0			-3.12616	1.445	1.42607	1.41031	1.41044	1.41956	1.41355	1.40883	1.39924	1.41707	1.40386
				-3.12606	6.02873	5.7756	5.5046	5.51941	5.50345	5.40555	5.23371	4.64976	4.22108	3.76314	0			-3.12606	1.44396	1.42508	1.40932	1.40967	1.41871	1.41275	1.408	1.39852	1.41651	1.40316
				-3.12597	6.02845	5.77522	5.50487	5.51837	5.50333	5.40514	5.23374	4.65061	4.22134	3.7621	0			-3.12597	1.44292	1.42409	1.40833	1.4089	1.41785	1.41194	1.40717	1.39779	1.41595	1.40245
				-3.12587	6.02817	5.77483	5.50514	5.51733	5.50321	5.40473	5.23377	4.65146	4.2216	3.76106	0			-3.12587	1.44187	1.42309	1.40733	1.40813	1.41699	1.41112	1.40633	1.39706	1.41537	1.40174
				-3.12577	6.02789	5.77444	5.5054	5.51628	5.50309	5.40432	5.2338	4.6523	4.22185	3.76001	0			-3.12577	1.44081	1.42209	1.40633	1.40736	1.41612	1.41031	1.40549	1.39633	1.4148	1.40102
				-3.12568	6.02761	5.77405	5.50568	5.51524	5.50296	5.40391	5.23383	4.65315	4.2221	3.75896	0			-3.12568	1.43976	1.42109	1.40532	1.40658	1.41525	1.40948	1.40465	1.39559	1.41422	1.40029
				-3.12558	6.02732	5.77366	5.50595	5.51419	5.50283	5.4035	5.23386	4.65399	4.22235	3.75791	0			-3.12558	1.4387	1.42008	1.40432	1.40579	1.41437	1.40866	1.4038	1.39485	1.41363	1.39956
				-3.12549	6.02704	5.77326	5.50622	5.51315	5.5027	5.40309	5.23389	4.65483	4.22259	3.75685	0			-3.12549	1.43763	1.41907	1.4033	1.405	1.41349	1.40783	1.40294	1.3941	1.41304	1.39882
				-3.12539	6.02675	5.77286	5.5065	5.5121	5.50257	5.40268	5.23391	4.65567	4.22283	3.75579	0			-3.12539	1.43656	1.41805	1.40228	1.40421	1.41261	1.40699	1.40208	1.39335	1.41245	1.39808
				-3.12529	6.02646	5.77246	5.50677	5.51105	5.50243	5.40227	5.23394	4.65651	4.22306	3.75472	0			-3.12529	1.43549	1.41703	1.40126	1.40341	1.41172	1.40615	1.40122	1.39259	1.41184	1.39733
				-3.1252	6.02617	5.77206	5.50705	5.51	5.5023	5.40185	5.23397	4.65734	4.22329	3.75366	0			-3.1252	1.43441	1.41601	1.40024	1.40261	1.41083	1.40531	1.40035	1.39183	1.41124	1.39658
				-3.1251	6.02587	5.77166	5.50733	5.50895	5.50215	5.40144	5.234	4.65818	4.22352	3.75259	0			-3.1251	1.43333	1.41498	1.39921	1.40181	1.40994	1.40446	1.39948	1.39107	1.41063	1.39581
				-3.12501	6.02558	5.77125	5.50761	5.5079	5.50201	5.40102	5.23403	4.65901	4.22374	3.75151	0			-3.12501	1.43224	1.41395	1.39818	1.401	1.40904	1.40361	1.3986	1.3903	1.41001	1.39505
				-3.12491	6.02528	5.77085	5.50789	5.50685	5.50187	5.40061	5.23406	4.65984	4.22395	3.75044	0			-3.12491	1.43115	1.41291	1.39714	1.40018	1.40813	1.40275	1.39772	1.38952	1.40939	1.39427
				-3.12481	6.02498	5.77044	5.50817	5.5058	5.50172	5.40019	5.23409	4.66067	4.22417	3.74936	0			-3.12481	1.43006	1.41187	1.3961	1.39936	1.40723	1.40189	1.39684	1.38874	1.40877	1.39349
				-3.12472	6.02468	5.77002	5.50846	5.50475	5.50157	5.39977	5.23412	4.6615	4.22438	3.74828	0			-3.12472	1.42896	1.41083	1.39505	1.39854	1.40632	1.40102	1.39595	1.38796	1.40814	1.39271
				-3.12462	6.02437	5.76961	5.50875	5.5037	5.50141	5.39935	5.23415	4.66232	4.22458	3.74719	0			-3.12462	1.42786	1.40978	1.394	1.39771	1.4054	1.40015	1.39505	1.38717	1.40751	1.39192
				-3.12453	6.02407	5.7692	5.50904	5.50265	5.50126	5.39893	5.23418	4.66315	4.22478	3.74611	0			-3.12453	1.42675	1.40873	1.39295	1.39688	1.40448	1.39928	1.39415	1.38638	1.40687	1.39112
				-3.12443	6.02376	5.76878	5.50933	5.5016	5.5011	5.39851	5.23421	4.66397	4.22498	3.74502	0			-3.12443	1.42565	1.40767	1.39189	1.39605	1.40356	1.3984	1.39325	1.38558	1.40622	1.39032
				-3.12434	6.02346	5.76836	5.50962	5.50054	5.50094	5.39809	5.23424	4.66479	4.22517	3.74392	0			-3.12434	1.42453	1.40662	1.39083	1.39521	1.40263	1.39752	1.39234	1.38478	1.40557	1.38951
				-3.12424	6.02315	5.76794	5.50991	5.49949	5.50078	5.39767	5.23427	4.66561	4.22536	3.74283	0			-3.12424	1.42341	1.40555	1.38977	1.39436	1.4017	1.39664	1.39143	1.38397	1.40492	1.38869
				-3.12414	6.02284	5.76752	5.5102	5.49844	5.50062	5.39725	5.2343	4.66643	4.22555	3.74173	0			-3.12414	1.42229	1.40449	1.3887	1.39352	1.40077	1.39575	1.39052	1.38316	1.40426	1.38787
				-3.12405	6.02253	5.76709	5.5105	5.49739	5.50045	5.39683	5.23433	4.66724	4.22573	3.74063	0			-3.12405	1.42117	1.40342	1.38763	1.39266	1.39983	1.39485	1.3896	1.38235	1.4036	1.38704
				-3.12395	6.02221	5.76667	5.5108	5.49633	5.50028	5.39641	5.23436	4.66806	4.22591	3.73953	0			-3.12395	1.42004	1.40234	1.38655	1.39181	1.39889	1.39395	1.38867	1.38153	1.40293	1.38621
				-3.12386	6.0219	5.76624	5.5111	5.49528	5.50011	5.39598	5.2344	4.66887	4.22608	3.73843	0			-3.12386	1.41891	1.40127	1.38547	1.39095	1.39794	1.39305	1.38775	1.38071	1.40226	1.38537
				-3.12376	6.02158	5.76581	5.5114	5.49423	5.49994	5.39556	5.23443	4.66968	4.22625	3.73732	0			-3.12376	1.41777	1.40019	1.38439	1.39008	1.39699	1.39215	1.38681	1.37988	1.40158	1.38452
				-3.12366	6.02127	5.76538	5.51171	5.49318	5.49977	5.39514	5.23446	4.67049	4.22642	3.73621	0			-3.12366	1.41663	1.3991	1.3833	1.38922	1.39604	1.39123	1.38588	1.37905	1.4009	1.38367
				-3.12357	6.02095	5.76495	5.51201	5.49212	5.49959	5.39471	5.23449	4.6713	4.22658	3.7351	0			-3.12357	1.41548	1.39801	1.38221	1.38834	1.39508	1.39032	1.38494	1.37821	1.40021	1.38281
				-3.12347	6.02063	5.76452	5.51232	5.49107	5.49941	5.39429	5.23453	4.6721	4.22674	3.73399	0			-3.12347	1.41434	1.39692	1.38112	1.38747	1.39412	1.3894	1.38399	1.37737	1.39952	1.38195
				-3.12338	6.02031	5.76408	5.51263	5.49002	5.49923	5.39386	5.23456	4.67291	4.22689	3.73287	0			-3.12338	1.41318	1.39583	1.38002	1.38659	1.39315	1.38848	1.38304	1.37653	1.39882	1.38108
				-3.12328	6.01999	5.76365	5.51294	5.48897	5.49905	5.39344	5.2346	4.67371	4.22704	3.73175	0			-3.12328	1.41203	1.39473	1.37892	1.3857	1.39218	1.38755	1.38209	1.37568	1.39812	1.3802
				-3.12318	6.01967	5.76321	5.51325	5.48792	5.49886	5.39301	5.23463	4.67451	4.22719	3.73063	0			-3.12318	1.41087	1.39362	1.37781	1.38481	1.39121	1.38662	1.38113	1.37482	1.39741	1.37932
				-3.12309	6.01935	5.76277	5.51356	5.48687	5.49868	5.39259	5.23467	4.67531	4.22733	3.72951	0			-3.12309	1.4097	1.39252	1.3767	1.38392	1.39023	1.38569	1.38017	1.37397	1.3967	1.37843
				-3.12299	6.01902	5.76233	5.51388	5.48582	5.49849	5.39216	5.23471	4.67611	4.22747	3.72839	0			-3.12299	1.40854	1.39141	1.37559	1.38302	1.38925	1.38475	1.3792	1.3731	1.39598	1.37754
				-3.1229	6.0187	5.76189	5.5142	5.48477	5.4983	5.39174	5.23474	4.6769	4.2276	3.72727	0			-3.1229	1.40737	1.39029	1.37447	1.38212	1.38827	1.3838	1.37823	1.37224	1.39526	1.37664
				-3.1228	6.01837	5.76145	5.51452	5.48372	5.49811	5.39131	5.23478	4.6777	4.22773	3.72614	0			-3.1228	1.40619	1.38918	1.37335	1.38121	1.38728	1.38286	1.37726	1.37137	1.39454	1.37573
				-3.12271	6.01805	5.76101	5.51484	5.48267	5.49791	5.39089	5.23482	4.67849	4.22786	3.72501	0			-3.12271	1.40501	1.38805	1.37223	1.3803	1.38629	1.38191	1.37628	1.37049	1.39381	1.37482
				-3.12261	6.01772	5.76056	5.51517	5.48162	5.49772	5.39046	5.23486	4.67928	4.22798	3.72388	0			-3.12261	1.40383	1.38693	1.3711	1.37939	1.38529	1.38095	1.3753	1.36961	1.39307	1.3739
				-3.12251	6.01739	5.76012	5.51549	5.48057	5.49752	5.39004	5.2349	4.68007	4.2281	3.72275	0			-3.12251	1.40265	1.3858	1.36997	1.37847	1.38429	1.37999	1.37431	1.36873	1.39233	1.37298
				-3.12242	6.01706	5.75967	5.51582	5.47953	5.49732	5.38961	5.23494	4.68086	4.22822	3.72162	0			-3.12242	1.40146	1.38467	1.36883	1.37755	1.38329	1.37903	1.37332	1.36784	1.39159	1.37205
				-3.12232	6.01674	5.75923	5.51615	5.47848	5.49712	5.38919	5.23498	4.68164	4.22833	3.72049	0			-3.12232	1.40026	1.38354	1.3677	1.37663	1.38228	1.37806	1.37233	1.36695	1.39084	1.37112
				-3.12223	6.01641	5.75878	5.51648	5.47744	5.49692	5.38876	5.23502	4.68243	4.22844	3.71935	0			-3.12223	1.39907	1.3824	1.36655	1.3757	1.38127	1.37709	1.37133	1.36606	1.39008	1.37018
				-3.12213	6.01608	5.75833	5.51682	5.47639	5.49672	5.38834	5.23506	4.68321	4.22854	3.71822	0			-3.12213	1.39787	1.38126	1.36541	1.37476	1.38026	1.37612	1.37032	1.36516	1.38932	1.36923
				-3.12203	6.01575	5.75788	5.51715	5.47535	5.49651	5.38791	5.23511	4.68399	4.22864	3.71708	0			-3.12203	1.39666	1.38011	1.36426	1.37383	1.37924	1.37514	1.36932	1.36425	1.38856	1.36827
				-3.12194	6.01542	5.75743	5.51749	5.47431	5.4963	5.38749	5.23515	4.68477	4.22874	3.71594	0			-3.12194	1.39546	1.37896	1.36311	1.37288	1.37822	1.37415	1.36831	1.36335	1.38779	1.36732
				-3.12184	6.01508	5.75698	5.51783	5.47327	5.49609	5.38706	5.23519	4.68555	4.22883	3.71481	0			-3.12184	1.39425	1.37781	1.36195	1.37194	1.3772	1.37317	1.36729	1.36244	1.38702	1.36635
				-3.12175	6.01475	5.75652	5.51817	5.47223	5.49588	5.38664	5.23524	4.68632	4.22892	3.71367	0			-3.12175	1.39303	1.37665	1.3608	1.37099	1.37617	1.37218	1.36627	1.36152	1.38624	1.36538
				-3.12165	6.01442	5.75607	5.51852	5.47119	5.49567	5.38622	5.23529	4.6871	4.229	3.71252	0			-3.12165	1.39181	1.37549	1.35963	1.37003	1.37514	1.37118	1.36525	1.3606	1.38546	1.3644
				-3.12156	6.01409	5.75562	5.51886	5.47015	5.49546	5.38579	5.23533	4.68787	4.22909	3.71138	0			-3.12156	1.39059	1.37433	1.35847	1.36908	1.3741	1.37018	1.36422	1.35968	1.38467	1.36342
				-3.12146	6.01376	5.75516	5.51921	5.46911	5.49524	5.38537	5.23538	4.68864	4.22916	3.71024	0			-3.12146	1.38937	1.37317	1.3573	1.36811	1.37306	1.36918	1.36319	1.35875	1.38388	1.36243
				-3.12136	6.01342	5.75471	5.51956	5.46808	5.49503	5.38495	5.23543	4.68941	4.22924	3.7091	0			-3.12136	1.38814	1.372	1.35613	1.36715	1.37202	1.36818	1.36216	1.35781	1.38308	1.36144
				-3.12127	6.01309	5.75425	5.51991	5.46704	5.49481	5.38453	5.23548	4.69017	4.22931	3.70795	0			-3.12127	1.38691	1.37082	1.35495	1.36618	1.37097	1.36717	1.36112	1.35688	1.38228	1.36044
				-3.12117	6.01276	5.7538	5.52027	5.46601	5.49459	5.38411	5.23553	4.69094	4.22937	3.70681	0			-3.12117	1.38567	1.36965	1.35377	1.36521	1.36992	1.36615	1.36008	1.35594	1.38147	1.35943
				-3.12108	6.01242	5.75334	5.52062	5.46498	5.49437	5.38368	5.23558	4.6917	4.22944	3.70566	0			-3.12108	1.38443	1.36847	1.35259	1.36423	1.36887	1.36513	1.35903	1.35499	1.38066	1.35842
				-3.12098	6.01209	5.75288	5.52098	5.46395	5.49415	5.38326	5.23564	4.69247	4.2295	3.70452	0			-3.12098	1.38319	1.36728	1.3514	1.36325	1.36781	1.36411	1.35798	1.35405	1.37985	1.3574
				-3.12088	6.01176	5.75242	5.52134	5.46292	5.49392	5.38284	5.23569	4.69323	4.22955	3.70337	0			-3.12088	1.38194	1.3661	1.35022	1.36226	1.36675	1.36309	1.35693	1.35309	1.37903	1.35638
				-3.12079	6.01142	5.75197	5.52171	5.46189	5.4937	5.38242	5.23574	4.69399	4.22961	3.70223	0			-3.12079	1.3807	1.36491	1.34902	1.36127	1.36568	1.36206	1.35587	1.35214	1.3782	1.35535
				-3.12069	6.01109	5.75151	5.52207	5.46087	5.49347	5.38201	5.2358	4.69474	4.22965	3.70108	0			-3.12069	1.37944	1.36372	1.34783	1.36028	1.36462	1.36103	1.35481	1.35118	1.37738	1.35431
				-3.1206	6.01076	5.75105	5.52244	5.45985	5.49325	5.38159	5.23586	4.6955	4.2297	3.69993	0			-3.1206	1.37819	1.36252	1.34663	1.35928	1.36354	1.35999	1.35374	1.35021	1.37654	1.35327
				-3.1205	6.01042	5.75059	5.52281	5.45882	5.49302	5.38117	5.23591	4.69625	4.22974	3.69879	0			-3.1205	1.37693	1.36132	1.34543	1.35828	1.36247	1.35895	1.35268	1.34925	1.3757	1.35222
				-3.1204	6.01009	5.75013	5.52318	5.4578	5.49279	5.38075	5.23597	4.697	4.22978	3.69764	0			-3.1204	1.37567	1.36012	1.34422	1.35728	1.36139	1.3579	1.3516	1.34827	1.37486	1.35117
				-3.12031	6.00976	5.74967	5.52356	5.45678	5.49256	5.38034	5.23603	4.69775	4.22981	3.69649	0			-3.12031	1.3744	1.35891	1.34301	1.35627	1.36031	1.35686	1.35053	1.3473	1.37401	1.35011
				-3.12021	6.00942	5.74921	5.52393	5.45577	5.49232	5.37992	5.23609	4.6985	4.22985	3.69534	0			-3.12021	1.37313	1.3577	1.3418	1.35525	1.35922	1.3558	1.34945	1.34632	1.37316	1.34905
				-3.12012	6.00909	5.74875	5.52431	5.45475	5.49209	5.37951	5.23616	4.69925	4.22987	3.6942	0			-3.12012	1.37186	1.35649	1.34059	1.35424	1.35814	1.35475	1.34836	1.34534	1.3723	1.34798
				-3.12002	6.00876	5.74829	5.52469	5.45374	5.49186	5.37909	5.23622	4.69999	4.2299	3.69305	0			-3.12002	1.37058	1.35528	1.33937	1.35322	1.35704	1.35369	1.34727	1.34435	1.37144	1.3469
				-3.11993	6.00843	5.74783	5.52508	5.45273	5.49162	5.37868	5.23628	4.70074	4.22992	3.69191	0			-3.11993	1.3693	1.35406	1.33815	1.35219	1.35595	1.35263	1.34618	1.34336	1.37057	1.34582
				-3.11983	6.00809	5.74737	5.52546	5.45172	5.49138	5.37827	5.23635	4.70148	4.22994	3.69076	0			-3.11983	1.36802	1.35284	1.33693	1.35117	1.35485	1.35156	1.34509	1.34236	1.3697	1.34473
				-3.11973	6.00776	5.7469	5.52585	5.45071	5.49115	5.37786	5.23641	4.70222	4.22995	3.68961	0			-3.11973	1.36674	1.35161	1.3357	1.35013	1.35375	1.35049	1.34399	1.34137	1.36883	1.34364
				-3.11964	6.00743	5.74644	5.52624	5.44971	5.49091	5.37745	5.23648	4.70296	4.22996	3.68847	0			-3.11964	1.36545	1.35038	1.33447	1.3491	1.35264	1.34942	1.34289	1.34036	1.36795	1.34254
				-3.11954	6.0071	5.74598	5.52663	5.4487	5.49067	5.37704	5.23655	4.70369	4.22997	3.68732	0			-3.11954	1.36415	1.34915	1.33324	1.34806	1.35153	1.34834	1.34178	1.33936	1.36706	1.34143
				-3.11945	6.00677	5.74552	5.52702	5.4477	5.49043	5.37663	5.23662	4.70443	4.22997	3.68618	0			-3.11945	1.36286	1.34792	1.332	1.34702	1.35042	1.34726	1.34067	1.33835	1.36617	1.34032
				-3.11935	6.00644	5.74506	5.52742	5.4467	5.49019	5.37623	5.23669	4.70516	4.22997	3.68504	0			-3.11935	1.36156	1.34668	1.33076	1.34597	1.3493	1.34617	1.33956	1.33733	1.36528	1.33921
				-3.11925	6.00611	5.7446	5.52782	5.44571	5.48994	5.37582	5.23677	4.70589	4.22997	3.68389	0			-3.11925	1.36026	1.34544	1.32952	1.34492	1.34818	1.34509	1.33844	1.33632	1.36438	1.33808
				-3.11916	6.00578	5.74414	5.52822	5.44471	5.4897	5.37542	5.23684	4.70662	4.22996	3.68275	0			-3.11916	1.35895	1.3442	1.32828	1.34386	1.34706	1.34399	1.33732	1.33529	1.36348	1.33696
				-3.11906	6.00545	5.74368	5.52863	5.44372	5.48945	5.37501	5.23691	4.70735	4.22995	3.68161	0			-3.11906	1.35765	1.34295	1.32703	1.3428	1.34593	1.3429	1.33619	1.33427	1.36257	1.33582
				-3.11897	6.00513	5.74322	5.52903	5.44273	5.48921	5.37461	5.23699	4.70808	4.22994	3.68047	0			-3.11897	1.35634	1.3417	1.32578	1.34174	1.34481	1.3418	1.33507	1.33324	1.36166	1.33468
				-3.11887	6.0048	5.74276	5.52944	5.44174	5.48896	5.37421	5.23707	4.7088	4.22992	3.67933	0			-3.11887	1.35502	1.34045	1.32452	1.34068	1.34367	1.3407	1.33393	1.33221	1.36074	1.33354
				-3.11877	6.00447	5.7423	5.52985	5.44076	5.48872	5.37381	5.23715	4.70952	4.2299	3.67819	0			-3.11877	1.3537	1.33919	1.32327	1.33961	1.34254	1.33959	1.3328	1.33117	1.35982	1.33239
				-3.11868	6.00415	5.74183	5.53026	5.43978	5.48847	5.37341	5.23723	4.71024	4.22988	3.67706	0			-3.11868	1.35238	1.33793	1.32201	1.33853	1.3414	1.33848	1.33166	1.33013	1.3589	1.33123
				-3.11858	6.00382	5.74138	5.53068	5.4388	5.48822	5.37301	5.23731	4.71096	4.22985	3.67592	0			-3.11858	1.35106	1.33667	1.32074	1.33746	1.34025	1.33737	1.33052	1.32909	1.35797	1.33007
				-3.11849	6.0035	5.74092	5.53109	5.43782	5.48797	5.37261	5.23739	4.71168	4.22982	3.67479	0			-3.11849	1.34974	1.33541	1.31948	1.33637	1.33911	1.33625	1.32937	1.32804	1.35703	1.3289
				-3.11839	6.00317	5.74046	5.53151	5.43684	5.48772	5.37222	5.23748	4.7124	4.22979	3.67365	0			-3.11839	1.34841	1.33414	1.31821	1.33529	1.33796	1.33513	1.32822	1.32699	1.35609	1.32773
				-3.1183	6.00285	5.74	5.53194	5.43587	5.48747	5.37183	5.23756	4.71311	4.22975	3.67252	0			-3.1183	1.34707	1.33287	1.31694	1.3342	1.33681	1.334	1.32707	1.32594	1.35515	1.32655
				-3.1182	6.00253	5.73954	5.53236	5.4349	5.48722	5.37143	5.23765	4.71382	4.22971	3.67139	0			-3.1182	1.34574	1.33159	1.31567	1.33311	1.33565	1.33288	1.32591	1.32488	1.3542	1.32536
				-3.1181	6.00221	5.73908	5.53279	5.43393	5.48696	5.37104	5.23774	4.71453	4.22967	3.67026	0			-3.1181	1.3444	1.33032	1.31439	1.33201	1.33449	1.33175	1.32475	1.32382	1.35325	1.32417
				-3.11801	6.00188	5.73862	5.53322	5.43297	5.48671	5.37065	5.23783	4.71524	4.22963	3.66914	0			-3.11801	1.34306	1.32904	1.31311	1.33091	1.33333	1.33061	1.32359	1.32275	1.35229	1.32298
				-3.11791	6.00156	5.73817	5.53365	5.43201	5.48646	5.37026	5.23792	4.71595	4.22958	3.66801	0			-3.11791	1.34172	1.32776	1.31183	1.32981	1.33217	1.32947	1.32243	1.32169	1.35133	1.32178
				-3.11782	6.00125	5.73771	5.53408	5.43105	5.4862	5.36988	5.23801	4.71665	4.22953	3.66689	0			-3.11782	1.34037	1.32647	1.31054	1.3287	1.331	1.32833	1.32126	1.32061	1.35036	1.32057
				-3.11772	6.00093	5.73725	5.53452	5.4301	5.48595	5.36949	5.23811	4.71736	4.22947	3.66576	0			-3.11772	1.33902	1.32518	1.30926	1.32759	1.32983	1.32719	1.32008	1.31954	1.34939	1.31936
				-3.11762	6.00061	5.7368	5.53496	5.42914	5.48569	5.36911	5.2382	4.71806	4.22941	3.66464	0			-3.11762	1.33767	1.32389	1.30797	1.32648	1.32865	1.32604	1.31891	1.31846	1.34842	1.31814
				-3.11753	6.0003	5.73634	5.5354	5.42819	5.48543	5.36873	5.2383	4.71876	4.22935	3.66353	0			-3.11753	1.33631	1.3226	1.30667	1.32536	1.32747	1.32489	1.31773	1.31738	1.34744	1.31692
				-3.11743	5.99998	5.73589	5.53584	5.42725	5.48518	5.36835	5.2384	4.71946	4.22929	3.66241	0			-3.11743	1.33495	1.3213	1.30538	1.32424	1.32629	1.32373	1.31654	1.31629	1.34645	1.31569
				-3.11734	5.99967	5.73543	5.53628	5.4263	5.48492	5.36797	5.2385	4.72015	4.22922	3.6613	0			-3.11734	1.33359	1.32	1.30408	1.32312	1.32511	1.32257	1.31536	1.3152	1.34546	1.31445
				-3.11724	5.99935	5.73498	5.53673	5.42536	5.48466	5.36759	5.2386	4.72085	4.22915	3.66018	0			-3.11724	1.33222	1.3187	1.30278	1.32199	1.32392	1.32141	1.31417	1.31411	1.34447	1.31321
				-3.11714	5.99904	5.73453	5.53718	5.42443	5.4844	5.36721	5.23871	4.72154	4.22908	3.65907	0			-3.11714	1.33086	1.31739	1.30147	1.32086	1.32273	1.32025	1.31297	1.31301	1.34347	1.31197
				-3.11705	5.99873	5.73407	5.53763	5.42349	5.48414	5.36684	5.23881	4.72223	4.22901	3.65797	0			-3.11705	1.32949	1.31608	1.30017	1.31972	1.32154	1.31908	1.31178	1.31191	1.34247	1.31071
				-3.11695	5.99842	5.73362	5.53809	5.42256	5.48388	5.36647	5.23892	4.72292	4.22893	3.65686	0			-3.11695	1.32811	1.31477	1.29886	1.31858	1.32034	1.31791	1.31058	1.31081	1.34146	1.30946
				-3.11686	5.99811	5.73317	5.53855	5.42164	5.48362	5.3661	5.23903	4.72361	4.22885	3.65576	0			-3.11686	1.32674	1.31346	1.29755	1.31744	1.31914	1.31673	1.30937	1.3097	1.34045	1.3082
				-3.11676	5.99781	5.73272	5.539	5.42071	5.48336	5.36573	5.23914	4.72429	4.22876	3.65466	0			-3.11676	1.32536	1.31214	1.29623	1.31629	1.31794	1.31555	1.30817	1.30859	1.33944	1.30693
				-3.11667	5.9975	5.73227	5.53947	5.41979	5.4831	5.36536	5.23925	4.72497	4.22867	3.65356	0			-3.11667	1.32398	1.31082	1.29492	1.31514	1.31673	1.31437	1.30696	1.30748	1.33842	1.30565
				-3.11657	5.99719	5.73182	5.53993	5.41887	5.48284	5.365	5.23936	4.72566	4.22858	3.65247	0			-3.11657	1.3226	1.3095	1.2936	1.31399	1.31552	1.31318	1.30574	1.30636	1.3374	1.30438
				-3.11647	5.99689	5.73138	5.5404	5.41796	5.48258	5.36463	5.23947	4.72634	4.22849	3.65137	0			-3.11647	1.32121	1.30818	1.29227	1.31283	1.31431	1.312	1.30453	1.30524	1.33637	1.30309
				-3.11638	5.99659	5.73093	5.54086	5.41705	5.48232	5.36427	5.23959	4.72702	4.2284	3.65028	0			-3.11638	1.31982	1.30685	1.29095	1.31167	1.3131	1.3108	1.30331	1.30412	1.33533	1.3018
				-3.11628	5.99629	5.73048	5.54133	5.41614	5.48206	5.36391	5.23971	4.72769	4.2283	3.6492	0			-3.11628	1.31843	1.30552	1.28962	1.31051	1.31188	1.30961	1.30209	1.30299	1.3343	1.30051
				-3.11619	5.99599	5.73004	5.54181	5.41524	5.48179	5.36355	5.23983	4.72837	4.2282	3.64811	0			-3.11619	1.31703	1.30419	1.28829	1.30934	1.31066	1.30841	1.30086	1.30186	1.33326	1.29921
				-3.11609	5.99569	5.72959	5.54228	5.41434	5.48153	5.3632	5.23995	4.72904	4.22809	3.64703	0			-3.11609	1.31564	1.30285	1.28696	1.30817	1.30944	1.30721	1.29963	1.30073	1.33221	1.2979
				-3.11599	5.99539	5.72915	5.54276	5.41344	5.48127	5.36284	5.24007	4.72971	4.22799	3.64595	0			-3.11599	1.31424	1.30151	1.28563	1.307	1.30821	1.306	1.2984	1.29959	1.33116	1.29659
				-3.1159	5.9951	5.72871	5.54324	5.41255	5.481	5.36249	5.24019	4.73038	4.22788	3.64488	0			-3.1159	1.31283	1.30017	1.28429	1.30582	1.30698	1.3048	1.29716	1.29845	1.33011	1.29528
				-3.1158	5.9948	5.72827	5.54372	5.41166	5.48074	5.36214	5.24032	4.73105	4.22776	3.64381	0			-3.1158	1.31143	1.29883	1.28295	1.30464	1.30575	1.30359	1.29593	1.29731	1.32905	1.29395
				-3.11571	5.99451	5.72783	5.54421	5.41077	5.48048	5.36179	5.24044	4.73171	4.22765	3.64274	0			-3.11571	1.31002	1.29748	1.28161	1.30345	1.30451	1.30237	1.29468	1.29616	1.32798	1.29263
				-3.11561	5.99422	5.72739	5.54469	5.40989	5.48021	5.36145	5.24057	4.73238	4.22753	3.64167	0			-3.11561	1.30861	1.29614	1.28027	1.30226	1.30327	1.30115	1.29344	1.29501	1.32692	1.2913
				-3.11551	5.99393	5.72695	5.54518	5.40901	5.47995	5.3611	5.2407	4.73304	4.22741	3.64061	0			-3.11551	1.3072	1.29479	1.27892	1.30107	1.30203	1.29993	1.29219	1.29386	1.32584	1.28996
				-3.11542	5.99364	5.72651	5.54567	5.40814	5.47968	5.36076	5.24084	4.7337	4.22729	3.63955	0			-3.11542	1.30578	1.29343	1.27757	1.29988	1.30079	1.29871	1.29094	1.2927	1.32477	1.28862
				-3.11532	5.99335	5.72607	5.54617	5.40727	5.47942	5.36042	5.24097	4.73436	4.22716	3.6385	0			-3.11532	1.30437	1.29208	1.27622	1.29868	1.29954	1.29748	1.28969	1.29154	1.32369	1.28727
				-3.11523	5.99306	5.72564	5.54666	5.4064	5.47915	5.36008	5.24111	4.73501	4.22704	3.63745	0			-3.11523	1.30294	1.29072	1.27487	1.29748	1.29829	1.29625	1.28843	1.29038	1.3226	1.28591
				-3.11513	5.99278	5.7252	5.54716	5.40554	5.47889	5.35975	5.24124	4.73567	4.22691	3.6364	0			-3.11513	1.30152	1.28936	1.27351	1.29627	1.29703	1.29502	1.28717	1.28922	1.32151	1.28456
				-3.11504	5.99249	5.72477	5.54766	5.40468	5.47862	5.35941	5.24138	4.73632	4.22677	3.63535	0			-3.11504	1.3001	1.28799	1.27216	1.29507	1.29578	1.29378	1.28591	1.28805	1.32042	1.28319
				-3.11494	5.99221	5.72434	5.54816	5.40383	5.47836	5.35908	5.24152	4.73697	4.22664	3.63431	0			-3.11494	1.29867	1.28663	1.2708	1.29385	1.29452	1.29254	1.28464	1.28687	1.31932	1.28182
				-3.11484	5.99193	5.72391	5.54867	5.40298	5.47809	5.35875	5.24166	4.73762	4.2265	3.63328	0			-3.11484	1.29724	1.28526	1.26943	1.29264	1.29326	1.2913	1.28338	1.2857	1.31822	1.28045
				-3.11475	5.99165	5.72348	5.54917	5.40213	5.47783	5.35842	5.24181	4.73827	4.22636	3.63224	0			-3.11475	1.29581	1.28389	1.26807	1.29142	1.29199	1.29006	1.2821	1.28452	1.31711	1.27907
				-3.11465	5.99138	5.72305	5.54968	5.40129	5.47756	5.3581	5.24195	4.73891	4.22622	3.63121	0			-3.11465	1.29437	1.28251	1.2667	1.2902	1.29073	1.28881	1.28083	1.28334	1.316	1.27769
				-3.11456	5.9911	5.72262	5.55019	5.40045	5.4773	5.35778	5.2421	4.73956	4.22607	3.63019	0			-3.11456	1.29293	1.28114	1.26533	1.28897	1.28946	1.28756	1.27955	1.28215	1.31489	1.2763
				-3.11446	5.99083	5.7222	5.55071	5.39962	5.47703	5.35746	5.24225	4.7402	4.22592	3.62917	0			-3.11446	1.29149	1.27976	1.26396	1.28775	1.28818	1.2863	1.27827	1.28097	1.31377	1.2749
				-3.11436	5.99056	5.72177	5.55122	5.39879	5.47677	5.35714	5.2424	4.74084	4.22577	3.62815	0			-3.11436	1.29005	1.27838	1.26259	1.28651	1.28691	1.28504	1.27699	1.27978	1.31265	1.2735
				-3.11427	5.99029	5.72135	5.55174	5.39796	5.4765	5.35682	5.24255	4.74147	4.22562	3.62714	0			-3.11427	1.28861	1.27699	1.26121	1.28528	1.28563	1.28378	1.2757	1.27858	1.31152	1.2721
				-3.11417	5.99002	5.72093	5.55226	5.39714	5.47623	5.35651	5.24271	4.74211	4.22547	3.62613	0			-3.11417	1.28716	1.27561	1.25984	1.28404	1.28435	1.28252	1.27441	1.27739	1.31039	1.27069
				-3.11408	5.98975	5.72051	5.55278	5.39633	5.47597	5.3562	5.24286	4.74274	4.22531	3.62513	0			-3.11408	1.28571	1.27422	1.25846	1.2828	1.28306	1.28125	1.27312	1.27619	1.30925	1.26927
				-3.11398	5.98948	5.72009	5.5533	5.39551	5.4757	5.35589	5.24302	4.74337	4.22515	3.62413	0			-3.11398	1.28426	1.27283	1.25708	1.28155	1.28178	1.27998	1.27183	1.27498	1.30811	1.26785
				-3.11389	5.98922	5.71967	5.55383	5.3947	5.47544	5.35558	5.24318	4.744	4.22499	3.62313	0			-3.11389	1.2828	1.27144	1.25569	1.28031	1.28049	1.27871	1.27053	1.27378	1.30697	1.26643
				-3.11379	5.98896	5.71925	5.55436	5.3939	5.47517	5.35528	5.24334	4.74463	4.22483	3.62214	0			-3.11379	1.28135	1.27004	1.25431	1.27906	1.2792	1.27743	1.26923	1.27257	1.30582	1.265
				-3.11369	5.9887	5.71884	5.55489	5.3931	5.47491	5.35497	5.2435	4.74526	4.22466	3.62116	0			-3.11369	1.27989	1.26864	1.25292	1.2778	1.2779	1.27616	1.26793	1.27136	1.30466	1.26356
				-3.1136	5.98844	5.71842	5.55542	5.39231	5.47464	5.35467	5.24367	4.74588	4.22449	3.62018	0			-3.1136	1.27843	1.26724	1.25153	1.27654	1.2766	1.27487	1.26662	1.27014	1.30351	1.26212
				-3.1135	5.98818	5.71801	5.55595	5.39152	5.47438	5.35438	5.24383	4.74651	4.22432	3.6192	0			-3.1135	1.27696	1.26584	1.25013	1.27528	1.2753	1.27359	1.26531	1.26892	1.30235	1.26068
				-3.11341	5.98792	5.7176	5.55649	5.39073	5.47411	5.35408	5.244	4.74713	4.22415	3.61823	0			-3.11341	1.2755	1.26444	1.24874	1.27402	1.274	1.2723	1.264	1.2677	1.30118	1.25922
				-3.11331	5.98767	5.71719	5.55703	5.38995	5.47385	5.35379	5.24417	4.74774	4.22398	3.61726	0			-3.11331	1.27403	1.26303	1.24734	1.27275	1.2727	1.27101	1.26269	1.26648	1.30001	1.25777
				-3.11321	5.98742	5.71678	5.55757	5.38917	5.47358	5.3535	5.24434	4.74836	4.2238	3.6163	0			-3.11321	1.27256	1.26162	1.24595	1.27148	1.27139	1.26972	1.26137	1.26525	1.29884	1.25631
				-3.11312	5.98717	5.71637	5.55811	5.3884	5.47332	5.35321	5.24452	4.74897	4.22362	3.61535	0			-3.11312	1.27109	1.26021	1.24455	1.27021	1.27008	1.26843	1.26005	1.26402	1.29766	1.25485
				-3.11302	5.98692	5.71597	5.55865	5.38763	5.47306	5.35293	5.24469	4.74959	4.22344	3.61439	0			-3.11302	1.26962	1.2588	1.24314	1.26893	1.26876	1.26713	1.25873	1.26279	1.29648	1.25338
				-3.11293	5.98667	5.71556	5.5592	5.38687	5.47279	5.35265	5.24487	4.7502	4.22326	3.61345	0			-3.11293	1.26814	1.25738	1.24174	1.26765	1.26745	1.26583	1.25741	1.26156	1.29529	1.2519
				-3.11283	5.98643	5.71516	5.55975	5.38611	5.47253	5.35237	5.24505	4.75081	4.22308	3.61251	0			-3.11283	1.26666	1.25596	1.24033	1.26637	1.26613	1.26452	1.25608	1.26032	1.2941	1.25042
				-3.11273	5.98618	5.71476	5.5603	5.38536	5.47226	5.35209	5.24523	4.75141	4.22289	3.61157	0			-3.11273	1.26518	1.25454	1.23892	1.26508	1.26481	1.26321	1.25475	1.25908	1.29291	1.24894
				-3.11264	5.98594	5.71436	5.56085	5.38461	5.472	5.35182	5.24541	4.75202	4.2227	3.61064	0			-3.11264	1.2637	1.25312	1.23752	1.2638	1.26348	1.2619	1.25342	1.25783	1.29171	1.24745
				-3.11254	5.9857	5.71396	5.5614	5.38387	5.47174	5.35154	5.24559	4.75262	4.22251	3.60971	0			-3.11254	1.26221	1.2517	1.2361	1.2625	1.26216	1.26059	1.25208	1.25659	1.29051	1.24595
				-3.11245	5.98546	5.71357	5.56196	5.38313	5.47147	5.35127	5.24578	4.75322	4.22232	3.60879	0			-3.11245	1.26073	1.25027	1.23469	1.26121	1.26083	1.25928	1.25074	1.25534	1.2893	1.24446
				-3.11235	5.98523	5.71317	5.56251	5.38239	5.47121	5.35101	5.24596	4.75382	4.22213	3.60788	0			-3.11235	1.25924	1.24884	1.23327	1.25991	1.2595	1.25796	1.2494	1.25409	1.28809	1.24295
				-3.11226	5.98499	5.71278	5.56307	5.38166	5.47095	5.35074	5.24615	4.75441	4.22193	3.60697	0			-3.11226	1.25775	1.24741	1.23186	1.25861	1.25816	1.25664	1.24806	1.25283	1.28687	1.24144
				-3.11216	5.98476	5.71239	5.56364	5.38094	5.47069	5.35048	5.24634	4.75501	4.22173	3.60607	0			-3.11216	1.25626	1.24598	1.23044	1.25731	1.25683	1.25532	1.24671	1.25157	1.28565	1.23993
				-3.11206	5.98453	5.712	5.5642	5.38022	5.47043	5.35022	5.24653	4.7556	4.22153	3.60517	0			-3.11206	1.25476	1.24454	1.22902	1.256	1.25549	1.25399	1.24536	1.25031	1.28443	1.23841
				-3.11197	5.9843	5.71161	5.56476	5.37951	5.47016	5.34997	5.24673	4.75619	4.22133	3.60428	0			-3.11197	1.25326	1.2431	1.22759	1.25469	1.25414	1.25266	1.24401	1.24905	1.2832	1.23689
				-3.11187	5.98407	5.71122	5.56533	5.3788	5.4699	5.34971	5.24692	4.75678	4.22113	3.60339	0			-3.11187	1.25176	1.24166	1.22617	1.25338	1.2528	1.25133	1.24266	1.24778	1.28197	1.23536
				-3.11178	5.98384	5.71083	5.5659	5.37809	5.46964	5.34946	5.24712	4.75737	4.22092	3.60251	0			-3.11178	1.25026	1.24022	1.22474	1.25206	1.25145	1.25	1.24131	1.24652	1.28074	1.23383
				-3.11168	5.98362	5.71045	5.56647	5.37739	5.46938	5.34921	5.24732	4.75795	4.22072	3.60164	0			-3.11168	1.24876	1.23878	1.22331	1.25074	1.2501	1.24866	1.23995	1.24524	1.2795	1.2323
				-3.11158	5.9834	5.71007	5.56704	5.3767	5.46912	5.34897	5.24752	4.75853	4.22051	3.60077	0			-3.11158	1.24726	1.23733	1.22188	1.24942	1.24875	1.24732	1.23859	1.24397	1.27825	1.23076
				-3.11149	5.98318	5.70969	5.56761	5.37601	5.46886	5.34872	5.24772	4.75911	4.2203	3.59991	0			-3.11149	1.24575	1.23589	1.22045	1.24809	1.2474	1.24598	1.23722	1.24269	1.27701	1.22921
				-3.11139	5.98296	5.70931	5.56819	5.37533	5.4686	5.34848	5.24792	4.75969	4.22009	3.59905	0			-3.11139	1.24424	1.23444	1.21902	1.24677	1.24604	1.24463	1.23586	1.24141	1.27576	1.22766
				-3.1113	5.98274	5.70893	5.56876	5.37465	5.46834	5.34825	5.24813	4.76026	4.21988	3.5982	0			-3.1113	1.24273	1.23299	1.21758	1.24544	1.24468	1.24329	1.23449	1.24013	1.2745	1.22611
				-3.1112	5.98253	5.70856	5.56934	5.37397	5.46809	5.34801	5.24834	4.76084	4.21966	3.59736	0			-3.1112	1.24122	1.23153	1.21615	1.2441	1.24332	1.24194	1.23312	1.23885	1.27324	1.22455
				-3.1111	5.98232	5.70818	5.56992	5.37331	5.46783	5.34778	5.24855	4.76141	4.21945	3.59652	0			-3.1111	1.2397	1.23008	1.21471	1.24277	1.24196	1.24058	1.23175	1.23756	1.27198	1.22298
				-3.11101	5.9821	5.70781	5.5705	5.37264	5.46757	5.34755	5.24876	4.76198	4.21923	3.59569	0			-3.11101	1.23819	1.22862	1.21327	1.24143	1.24059	1.23923	1.23037	1.23627	1.27071	1.22142
				-3.11091	5.98189	5.70744	5.57109	5.37198	5.46731	5.34733	5.24897	4.76255	4.21901	3.59486	0			-3.11091	1.23667	1.22716	1.21183	1.24008	1.23923	1.23787	1.22899	1.23498	1.26944	1.21984
				-3.11082	5.98169	5.70707	5.57167	5.37133	5.46705	5.3471	5.24918	4.76311	4.21879	3.59405	0			-3.11082	1.23515	1.2257	1.21038	1.23874	1.23785	1.23651	1.22761	1.23368	1.26817	1.21827
				-3.11072	5.98148	5.7067	5.57226	5.37068	5.4668	5.34688	5.2494	4.76367	4.21857	3.59323	0			-3.11072	1.23363	1.22423	1.20894	1.23739	1.23648	1.23515	1.22623	1.23238	1.26689	1.21668
				-3.11063	5.98128	5.70634	5.57285	5.37004	5.46654	5.34666	5.24962	4.76423	4.21834	3.59243	0			-3.11063	1.23211	1.22277	1.20749	1.23604	1.23511	1.23378	1.22485	1.23108	1.2656	1.2151
				-3.11053	5.98107	5.70597	5.57344	5.3694	5.46629	5.34645	5.24983	4.76479	4.21812	3.59163	0			-3.11053	1.23058	1.2213	1.20604	1.23469	1.23373	1.23242	1.22346	1.22978	1.26432	1.21351
				-3.11043	5.98087	5.70561	5.57403	5.36877	5.46603	5.34624	5.25005	4.76535	4.21789	3.59084	0			-3.11043	1.22905	1.21983	1.20459	1.23333	1.23235	1.23105	1.22207	1.22848	1.26302	1.21191
				-3.11034	5.98068	5.70525	5.57462	5.36815	5.46578	5.34603	5.25028	4.7659	4.21767	3.59005	0			-3.11034	1.22753	1.21836	1.20314	1.23197	1.23097	1.22967	1.22068	1.22717	1.26173	1.21032
				-3.11024	5.98048	5.70489	5.57521	5.36753	5.46552	5.34582	5.2505	4.76646	4.21744	3.58928	0			-3.11024	1.22599	1.21689	1.20169	1.23061	1.22958	1.2283	1.21929	1.22586	1.26043	1.20871
				-3.11015	5.98028	5.70454	5.57581	5.36691	5.46527	5.34561	5.25072	4.76701	4.21721	3.5885	0			-3.11015	1.22446	1.21541	1.20023	1.22924	1.22819	1.22692	1.21789	1.22454	1.25913	1.2071
				-3.11005	5.98009	5.70418	5.5764	5.3663	5.46501	5.34541	5.25095	4.76755	4.21697	3.58774	0			-3.11005	1.22293	1.21394	1.19878	1.22788	1.2268	1.22554	1.21649	1.22323	1.25782	1.20549
				-3.10995	5.9799	5.70383	5.577	5.3657	5.46476	5.34522	5.25118	4.7681	4.21674	3.58698	0			-3.10995	1.22139	1.21246	1.19732	1.22651	1.22541	1.22416	1.21509	1.22191	1.25651	1.20388
				-3.10986	5.97971	5.70348	5.5776	5.3651	5.46451	5.34502	5.25141	4.76864	4.21651	3.58623	0			-3.10986	1.21986	1.21098	1.19586	1.22513	1.22402	1.22277	1.21369	1.22059	1.2552	1.20226
				-3.10976	5.97952	5.70313	5.5782	5.3645	5.46426	5.34483	5.25164	4.76918	4.21627	3.58549	0			-3.10976	1.21832	1.2095	1.1944	1.22376	1.22262	1.22139	1.21228	1.21927	1.25388	1.20063
				-3.10967	5.97934	5.70278	5.5788	5.36392	5.46401	5.34464	5.25187	4.76972	4.21604	3.58475	0			-3.10967	1.21678	1.20801	1.19294	1.22238	1.22123	1.22	1.21088	1.21794	1.25256	1.199
				-3.10957	5.97915	5.70243	5.57941	5.36333	5.46376	5.34445	5.25211	4.77026	4.2158	3.58402	0			-3.10957	1.21524	1.20653	1.19147	1.221	1.21982	1.21861	1.20947	1.21661	1.25123	1.19737
				-3.10947	5.97897	5.70209	5.58001	5.36276	5.46351	5.34427	5.25234	4.77079	4.21556	3.5833	0			-3.10947	1.21369	1.20504	1.19001	1.21961	1.21842	1.21721	1.20806	1.21528	1.2499	1.19573
				-3.10938	5.97879	5.70174	5.58061	5.36219	5.46326	5.34409	5.25258	4.77132	4.21532	3.58259	0			-3.10938	1.21215	1.20355	1.18854	1.21823	1.21702	1.21582	1.20664	1.21395	1.24857	1.19409
				-3.10928	5.97861	5.7014	5.58122	5.36162	5.46301	5.34391	5.25282	4.77185	4.21508	3.58188	0			-3.10928	1.2106	1.20206	1.18707	1.21684	1.21561	1.21442	1.20523	1.21261	1.24723	1.19245
				-3.10919	5.97843	5.70106	5.58183	5.36106	5.46276	5.34373	5.25306	4.77238	4.21484	3.58118	0			-3.10919	1.20905	1.20057	1.1856	1.21545	1.2142	1.21302	1.20381	1.21128	1.24589	1.1908
				-3.10909	5.97826	5.70073	5.58244	5.36051	5.46251	5.34356	5.2533	4.77291	4.2146	3.58049	0			-3.10909	1.2075	1.19907	1.18413	1.21405	1.21279	1.21161	1.20239	1.20994	1.24454	1.18915
				-3.109	5.97808	5.70039	5.58305	5.35996	5.46226	5.34339	5.25355	4.77343	4.21435	3.5798	0			-3.109	1.20595	1.19758	1.18266	1.21265	1.21138	1.21021	1.20097	1.20859	1.2432	1.18749
				-3.1089	5.97791	5.70006	5.58366	5.35941	5.46201	5.34322	5.25379	4.77395	4.21411	3.57912	0			-3.1089	1.2044	1.19608	1.18119	1.21125	1.20996	1.2088	1.19954	1.20725	1.24184	1.18583
				-3.1088	5.97774	5.69972	5.58427	5.35888	5.46177	5.34306	5.25404	4.77447	4.21386	3.57845	0			-3.1088	1.20284	1.19458	1.17971	1.20985	1.20854	1.20739	1.19812	1.2059	1.24049	1.18416
				-3.10871	5.97757	5.69939	5.58489	5.35834	5.46152	5.3429	5.25428	4.77498	4.21361	3.57779	0			-3.10871	1.20129	1.19308	1.17824	1.20845	1.20712	1.20598	1.19669	1.20455	1.23913	1.18249
				-3.10861	5.9774	5.69907	5.5855	5.35782	5.46128	5.34274	5.25453	4.7755	4.21337	3.57714	0			-3.10861	1.19973	1.19157	1.17676	1.20704	1.2057	1.20456	1.19526	1.2032	1.23776	1.18082
				-3.10852	5.97724	5.69874	5.58611	5.3573	5.46103	5.34259	5.25478	4.77601	4.21312	3.57649	0			-3.10852	1.19817	1.19007	1.17528	1.20563	1.20428	1.20314	1.19382	1.20185	1.23639	1.17914
				-3.10842	5.97708	5.69841	5.58673	5.35678	5.46079	5.34243	5.25504	4.77652	4.21287	3.57585	0			-3.10842	1.19661	1.18856	1.1738	1.20422	1.20285	1.20173	1.19239	1.20049	1.23502	1.17746
				-3.10832	5.97691	5.69809	5.58735	5.35628	5.46054	5.34229	5.25529	4.77702	4.21262	3.57522	0			-3.10832	1.19505	1.18706	1.17232	1.2028	1.20142	1.2003	1.19095	1.19913	1.23365	1.17578
				-3.10823	5.97675	5.69777	5.58797	5.35577	5.4603	5.34214	5.25554	4.77753	4.21237	3.5746	0			-3.10823	1.19348	1.18555	1.17083	1.20138	1.19999	1.19888	1.18952	1.19777	1.23227	1.17409
				-3.10813	5.9766	5.69745	5.58859	5.35528	5.46006	5.342	5.2558	4.77803	4.21212	3.57398	0			-3.10813	1.19192	1.18404	1.16935	1.19996	1.19856	1.19746	1.18808	1.19641	1.23089	1.1724
				-3.10804	5.97644	5.69713	5.58921	5.35478	5.45982	5.34186	5.25606	4.77853	4.21186	3.57337	0			-3.10804	1.19035	1.18252	1.16786	1.19854	1.19712	1.19603	1.18663	1.19504	1.2295	1.1707
				-3.10794	5.97628	5.69682	5.58983	5.3543	5.45957	5.34172	5.25632	4.77902	4.21161	3.57277	0			-3.10794	1.18878	1.18101	1.16638	1.19712	1.19569	1.1946	1.18519	1.19368	1.22811	1.169
				-3.10785	5.97613	5.6965	5.59045	5.35382	5.45933	5.34158	5.25658	4.77952	4.21136	3.57218	0			-3.10785	1.18721	1.17949	1.16489	1.19569	1.19425	1.19317	1.18374	1.19231	1.22672	1.1673
				-3.10775	5.97598	5.69619	5.59107	5.35335	5.45909	5.34145	5.25684	4.78001	4.2111	3.5716	0			-3.10775	1.18564	1.17798	1.1634	1.19426	1.19281	1.19173	1.18229	1.19093	1.22532	1.16559
				-3.10765	5.97583	5.69588	5.59169	5.35288	5.45885	5.34132	5.2571	4.7805	4.21085	3.57102	0			-3.10765	1.18407	1.17646	1.16191	1.19283	1.19136	1.1903	1.18084	1.18956	1.22392	1.16388
				-3.10756	5.97568	5.69557	5.59232	5.35242	5.45861	5.3412	5.25736	4.78098	4.21059	3.57046	0			-3.10756	1.1825	1.17494	1.16042	1.19139	1.18992	1.18886	1.17939	1.18818	1.22251	1.16217
				-3.10746	5.97553	5.69526	5.59294	5.35196	5.45838	5.34108	5.25763	4.78147	4.21034	3.5699	0			-3.10746	1.18092	1.17341	1.15892	1.18995	1.18847	1.18742	1.17794	1.1868	1.2211	1.16045
				-3.10737	5.97538	5.69496	5.59357	5.35151	5.45814	5.34096	5.2579	4.78195	4.21008	3.56935	0			-3.10737	1.17935	1.17189	1.15743	1.18851	1.18702	1.18597	1.17648	1.18542	1.21969	1.15873
				-3.10727	5.97524	5.69465	5.59419	5.35106	5.4579	5.34084	5.25816	4.78243	4.20982	3.5688	0			-3.10727	1.17777	1.17037	1.15594	1.18707	1.18557	1.18453	1.17503	1.18404	1.21828	1.157
				-3.10717	5.9751	5.69435	5.59482	5.35063	5.45766	5.34072	5.25843	4.78291	4.20956	3.56827	0			-3.10717	1.17619	1.16884	1.15444	1.18563	1.18412	1.18308	1.17357	1.18265	1.21686	1.15527
				-3.10708	5.97496	5.69405	5.59544	5.35019	5.45743	5.34061	5.2587	4.78338	4.20931	3.56775	0			-3.10708	1.17461	1.16731	1.15294	1.18418	1.18267	1.18163	1.17211	1.18127	1.21543	1.15354
				-3.10698	5.97482	5.69375	5.59607	5.34977	5.45719	5.34051	5.25897	4.78385	4.20905	3.56723	0			-3.10698	1.17303	1.16578	1.15144	1.18273	1.18121	1.18018	1.17064	1.17988	1.21401	1.1518
				-3.10689	5.97468	5.69346	5.5967	5.34935	5.45696	5.3404	5.25925	4.78432	4.20879	3.56672	0			-3.10689	1.17145	1.16425	1.14994	1.18128	1.17975	1.17873	1.16918	1.17849	1.21258	1.15006
				-3.10679	5.97454	5.69316	5.59733	5.34893	5.45672	5.3403	5.25952	4.78479	4.20853	3.56622	0			-3.10679	1.16987	1.16272	1.14844	1.17983	1.17829	1.17728	1.16771	1.17709	1.21114	1.14832
				-3.10669	5.97441	5.69287	5.59796	5.34852	5.45649	5.3402	5.25979	4.78525	4.20827	3.56573	0			-3.10669	1.16828	1.16119	1.14694	1.17837	1.17683	1.17582	1.16624	1.1757	1.20971	1.14657
				-3.1066	5.97427	5.69258	5.59859	5.34812	5.45626	5.3401	5.26007	4.78571	4.20801	3.56525	0			-3.1066	1.16669	1.15965	1.14544	1.17691	1.17537	1.17436	1.16477	1.1743	1.20826	1.14482
				-3.1065	5.97414	5.69229	5.59922	5.34772	5.45602	5.34001	5.26035	4.78617	4.20775	3.56477	0			-3.1065	1.16511	1.15811	1.14393	1.17545	1.1739	1.1729	1.1633	1.1729	1.20682	1.14307
				-3.10641	5.97401	5.692	5.59985	5.34733	5.45579	5.33992	5.26062	4.78663	4.20748	3.56431	0			-3.10641	1.16352	1.15658	1.14243	1.17399	1.17243	1.17144	1.16183	1.1715	1.20537	1.14131
				-3.10631	5.97388	5.69172	5.60048	5.34695	5.45556	5.33983	5.2609	4.78708	4.20722	3.56385	0			-3.10631	1.16193	1.15504	1.14092	1.17252	1.17096	1.16997	1.16035	1.17009	1.20392	1.13956
				-3.10622	5.97375	5.69143	5.60111	5.34657	5.45533	5.33974	5.26118	4.78753	4.20696	3.5634	0			-3.10622	1.16034	1.1535	1.13941	1.17106	1.16949	1.16851	1.15888	1.16869	1.20246	1.13779
				-3.10612	5.97362	5.69115	5.60174	5.3462	5.4551	5.33966	5.26146	4.78798	4.2067	3.56296	0			-3.10612	1.15875	1.15195	1.1379	1.16959	1.16802	1.16704	1.1574	1.16728	1.20101	1.13603
				-3.10602	5.9735	5.69087	5.60237	5.34583	5.45487	5.33958	5.26174	4.78843	4.20644	3.56253	0			-3.10602	1.15715	1.15041	1.13639	1.16811	1.16654	1.16557	1.15592	1.16587	1.19954	1.13426
				-3.10593	5.97337	5.69059	5.603	5.34547	5.45464	5.33951	5.26203	4.78887	4.20617	3.56211	0			-3.10593	1.15556	1.14887	1.13488	1.16664	1.16506	1.1641	1.15444	1.16445	1.19808	1.13248
				-3.10583	5.97325	5.69032	5.60363	5.34512	5.45441	5.33943	5.26231	4.78931	4.20591	3.5617	0			-3.10583	1.15396	1.14732	1.13337	1.16516	1.16359	1.16262	1.15295	1.16304	1.19661	1.13071
				-3.10574	5.97313	5.69004	5.60426	5.34477	5.45419	5.33936	5.2626	4.78975	4.20565	3.5613	0			-3.10574	1.15237	1.14577	1.13186	1.16368	1.16211	1.16115	1.15147	1.16162	1.19514	1.12893
				-3.10564	5.97301	5.68977	5.6049	5.34443	5.45396	5.3393	5.26288	4.79018	4.20539	3.5609	0			-3.10564	1.15077	1.14422	1.13035	1.1622	1.16062	1.15967	1.14998	1.16021	1.19366	1.12715
				-3.10554	5.97289	5.6895	5.60553	5.34409	5.45373	5.33923	5.26317	4.79061	4.20512	3.56052	0			-3.10554	1.14917	1.14267	1.12883	1.16072	1.15914	1.15819	1.14849	1.15878	1.19218	1.12536
				-3.10545	5.97277	5.68922	5.60616	5.34376	5.45351	5.33917	5.26346	4.79104	4.20486	3.56014	0			-3.10545	1.14757	1.14112	1.12732	1.15924	1.15765	1.15671	1.147	1.15736	1.1907	1.12357
				-3.10535	5.97266	5.68896	5.60679	5.34344	5.45328	5.33911	5.26374	4.79147	4.2046	3.55977	0			-3.10535	1.14597	1.13957	1.1258	1.15775	1.15617	1.15523	1.14551	1.15594	1.18921	1.12178
				-3.10526	5.97254	5.68869	5.60742	5.34312	5.45306	5.33905	5.26403	4.79189	4.20433	3.55941	0			-3.10526	1.14437	1.13802	1.12428	1.15626	1.15468	1.15374	1.14402	1.15451	1.18772	1.11999
				-3.10516	5.97243	5.68842	5.60806	5.34281	5.45283	5.339	5.26432	4.79231	4.20407	3.55907	0			-3.10516	1.14277	1.13646	1.12276	1.15477	1.15318	1.15226	1.14252	1.15308	1.18623	1.11819
				-3.10506	5.97231	5.68816	5.60869	5.3425	5.45261	5.33895	5.26461	4.79273	4.20381	3.55873	0			-3.10506	1.14116	1.1349	1.12124	1.15327	1.15169	1.15077	1.14102	1.15165	1.18473	1.11639
				-3.10497	5.9722	5.6879	5.60932	5.3422	5.45239	5.3389	5.2649	4.79315	4.20355	3.55839	0			-3.10497	1.13956	1.13335	1.11972	1.15178	1.1502	1.14928	1.13953	1.15022	1.18323	1.11458
				-3.10487	5.97209	5.68764	5.60995	5.34191	5.45217	5.33886	5.2652	4.79356	4.20328	3.55807	0			-3.10487	1.13795	1.13179	1.1182	1.15028	1.1487	1.14779	1.13803	1.14879	1.18173	1.11278
				-3.10478	5.97198	5.68738	5.61058	5.34162	5.45194	5.33881	5.26549	4.79397	4.20302	3.55776	0			-3.10478	1.13635	1.13023	1.11668	1.14878	1.1472	1.14629	1.13653	1.14735	1.18022	1.11097
				-3.10468	5.97187	5.68713	5.61121	5.34134	5.45172	5.33878	5.26578	4.79437	4.20276	3.55746	0			-3.10468	1.13474	1.12867	1.11516	1.14728	1.1457	1.1448	1.13502	1.14591	1.17871	1.10916
				-3.10459	5.97177	5.68687	5.61184	5.34106	5.4515	5.33874	5.26608	4.79478	4.20249	3.55717	0			-3.10459	1.13313	1.1271	1.11363	1.14578	1.1442	1.1433	1.13352	1.14448	1.1772	1.10734
				-3.10449	5.97166	5.68662	5.61248	5.34079	5.45128	5.3387	5.26637	4.79518	4.20223	3.55688	0			-3.10449	1.13152	1.12554	1.11211	1.14427	1.1427	1.1418	1.13201	1.14303	1.17568	1.10552
				-3.10439	5.97155	5.68637	5.61311	5.34053	5.45106	5.33867	5.26667	4.79558	4.20197	3.55661	0			-3.10439	1.12991	1.12397	1.11058	1.14276	1.14119	1.1403	1.13051	1.14159	1.17416	1.1037
				-3.1043	5.97145	5.68611	5.61374	5.34027	5.45084	5.33865	5.26696	4.79597	4.20171	3.55634	0			-3.1043	1.1283	1.12241	1.10905	1.14125	1.13969	1.1388	1.129	1.14015	1.17263	1.10188
				-3.1042	5.97135	5.68587	5.61437	5.34002	5.45063	5.33862	5.26726	4.79637	4.20145	3.55609	0			-3.1042	1.12668	1.12084	1.10753	1.13974	1.13818	1.1373	1.12749	1.1387	1.17111	1.10006
				-3.10411	5.97124	5.68562	5.61499	5.33978	5.45041	5.3386	5.26756	4.79676	4.20119	3.55584	0			-3.10411	1.12507	1.11927	1.106	1.13823	1.13667	1.13579	1.12598	1.13725	1.16958	1.09823
				-3.10401	5.97114	5.68537	5.61562	5.33954	5.45019	5.33858	5.26785	4.79714	4.20092	3.5556	0			-3.10401	1.12346	1.1177	1.10447	1.13671	1.13516	1.13429	1.12446	1.1358	1.16804	1.0964
				-3.10391	5.97104	5.68513	5.61625	5.33931	5.44998	5.33856	5.26815	4.79753	4.20066	3.55537	0			-3.10391	1.12184	1.11613	1.10294	1.13519	1.13364	1.13278	1.12295	1.13435	1.16651	1.09456
				-3.10382	5.97094	5.68489	5.61688	5.33908	5.44976	5.33854	5.26845	4.79791	4.2004	3.55516	0			-3.10382	1.12022	1.11456	1.10141	1.13367	1.13213	1.13127	1.12143	1.13289	1.16497	1.09273
				-3.10372	5.97084	5.68465	5.61751	5.33886	5.44954	5.33853	5.26875	4.79828	4.20014	3.55495	0			-3.10372	1.11861	1.11299	1.09988	1.13215	1.13061	1.12976	1.11992	1.13144	1.16342	1.09089
				-3.10363	5.97074	5.68441	5.61813	5.33865	5.44933	5.33852	5.26905	4.79866	4.19988	3.55475	0			-3.10363	1.11699	1.11141	1.09834	1.13063	1.1291	1.12824	1.1184	1.12998	1.16188	1.08904
				-3.10353	5.97065	5.68417	5.61876	5.33844	5.44912	5.33852	5.26935	4.79903	4.19962	3.55456	0			-3.10353	1.11537	1.10984	1.09681	1.1291	1.12758	1.12673	1.11688	1.12852	1.16033	1.0872
				-3.10343	5.97055	5.68394	5.61939	5.33824	5.4489	5.33851	5.26965	4.7994	4.19937	3.55438	0			-3.10343	1.11375	1.10826	1.09528	1.12758	1.12606	1.12521	1.11536	1.12706	1.15877	1.08535
				-3.10334	5.97045	5.6837	5.62001	5.33804	5.44869	5.33851	5.26995	4.79976	4.19911	3.55421	0			-3.10334	1.11213	1.10669	1.09374	1.12605	1.12453	1.12369	1.11383	1.1256	1.15722	1.08351
				-3.10324	5.97036	5.68347	5.62063	5.33785	5.44848	5.33851	5.27025	4.80013	4.19885	3.55405	0			-3.10324	1.11051	1.10511	1.09221	1.12452	1.12301	1.12217	1.11231	1.12413	1.15566	1.08165
				-3.10315	5.97027	5.68324	5.62126	5.33767	5.44826	5.33852	5.27055	4.80049	4.19859	3.5539	0			-3.10315	1.10889	1.10353	1.09067	1.12298	1.12148	1.12065	1.11079	1.12266	1.15409	1.0798
				-3.10305	5.97017	5.68301	5.62188	5.33749	5.44805	5.33852	5.27086	4.80084	4.19834	3.55376	0			-3.10305	1.10727	1.10195	1.08913	1.12145	1.11996	1.11913	1.10926	1.1212	1.15253	1.07794
				-3.10296	5.97008	5.68278	5.6225	5.33732	5.44784	5.33853	5.27116	4.8012	4.19808	3.55363	0			-3.10296	1.10564	1.10037	1.0876	1.11991	1.11843	1.11761	1.10773	1.11973	1.15096	1.07608
				-3.10286	5.96999	5.68255	5.62312	5.33715	5.44763	5.33854	5.27146	4.80155	4.19782	3.55351	0			-3.10286	1.10402	1.09878	1.08606	1.11837	1.1169	1.11608	1.1062	1.11825	1.14938	1.07422
				-3.10276	5.96989	5.68233	5.62374	5.33699	5.44742	5.33856	5.27176	4.80189	4.19757	3.5534	0			-3.10276	1.10239	1.0972	1.08452	1.11683	1.11537	1.11455	1.10467	1.11678	1.14781	1.07236
				-3.10267	5.9698	5.6821	5.62436	5.33684	5.44721	5.33857	5.27207	4.80224	4.19732	3.55329	0			-3.10267	1.10077	1.09562	1.08298	1.11529	1.11383	1.11303	1.10314	1.11531	1.14623	1.0705
				-3.10257	5.96971	5.68188	5.62498	5.33669	5.447	5.33859	5.27237	4.80258	4.19706	3.5532	0			-3.10257	1.09914	1.09403	1.08144	1.11375	1.1123	1.1115	1.10161	1.11383	1.14465	1.06863
				-3.10248	5.96962	5.68166	5.6256	5.33655	5.44679	5.33862	5.27267	4.80292	4.19681	3.55312	0			-3.10248	1.09751	1.09245	1.0799	1.1122	1.11076	1.10996	1.10007	1.11235	1.14306	1.06676
				-3.10238	5.96953	5.68144	5.62621	5.33642	5.44659	5.33864	5.27298	4.80325	4.19656	3.55305	0			-3.10238	1.09589	1.09086	1.07835	1.11066	1.10923	1.10843	1.09854	1.11087	1.14147	1.06489
				-3.10228	5.96944	5.68122	5.62683	5.33629	5.44638	5.33867	5.27328	4.80358	4.1963	3.55299	0			-3.10228	1.09426	1.08927	1.07681	1.10911	1.10769	1.1069	1.097	1.10939	1.13988	1.06301
				-3.10219	5.96936	5.68101	5.62744	5.33617	5.44617	5.3387	5.27358	4.80391	4.19605	3.55293	0			-3.10219	1.09263	1.08768	1.07527	1.10756	1.10615	1.10536	1.09546	1.10791	1.13829	1.06114
				-3.10209	5.96927	5.68079	5.62806	5.33605	5.44597	5.33873	5.27388	4.80423	4.1958	3.55289	0			-3.10209	1.091	1.08609	1.07372	1.106	1.1046	1.10383	1.09392	1.10642	1.13669	1.05926
				-3.102	5.96918	5.68058	5.62867	5.33594	5.44576	5.33876	5.27419	4.80456	4.19555	3.55286	0			-3.102	1.08937	1.0845	1.07218	1.10445	1.10306	1.10229	1.09238	1.10494	1.13509	1.05738
				-3.1019	5.96909	5.68036	5.62928	5.33584	5.44555	5.3388	5.27449	4.80487	4.19531	3.55283	0			-3.1019	1.08774	1.08291	1.07063	1.1029	1.10152	1.10075	1.09084	1.10345	1.13349	1.05549
				-3.10181	5.96901	5.68015	5.62989	5.33574	5.44535	5.33884	5.27479	4.80519	4.19506	3.55282	0			-3.10181	1.0861	1.08131	1.06909	1.10134	1.09997	1.09921	1.0893	1.10196	1.13188	1.05361
				-3.10171	5.96892	5.67994	5.6305	5.33565	5.44514	5.33888	5.2751	4.8055	4.19481	3.55282	0			-3.10171	1.08447	1.07972	1.06754	1.09978	1.09842	1.09766	1.08776	1.10047	1.13027	1.05172
				-3.10161	5.96883	5.67973	5.6311	5.33556	5.44494	5.33892	5.2754	4.80581	4.19457	3.55283	0			-3.10161	1.08284	1.07813	1.06599	1.09822	1.09687	1.09612	1.08621	1.09897	1.12866	1.04984
				-3.10152	5.96875	5.67953	5.63171	5.33548	5.44473	5.33897	5.2757	4.80612	4.19432	3.55284	0			-3.10152	1.0812	1.07653	1.06444	1.09666	1.09532	1.09458	1.08466	1.09748	1.12704	1.04795
				-3.10142	5.96866	5.67932	5.63231	5.3354	5.44453	5.33902	5.27601	4.80642	4.19408	3.55287	0			-3.10142	1.07957	1.07493	1.0629	1.09509	1.09377	1.09303	1.08312	1.09598	1.12542	1.04605
				-3.10133	5.96858	5.67912	5.63292	5.33534	5.44433	5.33907	5.27631	4.80672	4.19383	3.55291	0			-3.10133	1.07793	1.07334	1.06135	1.09353	1.09222	1.09148	1.08157	1.09449	1.1238	1.04416
				-3.10123	5.96849	5.67891	5.63352	5.33527	5.44413	5.33912	5.27661	4.80701	4.19359	3.55295	0			-3.10123	1.0763	1.07174	1.0598	1.09196	1.09066	1.08993	1.08002	1.09299	1.12217	1.04226
				-3.10113	5.96841	5.67871	5.63412	5.33522	5.44392	5.33918	5.27691	4.8073	4.19335	3.55301	0			-3.10113	1.07466	1.07014	1.05825	1.09039	1.08911	1.08838	1.07847	1.09149	1.12055	1.04037
				-3.10104	5.96832	5.67851	5.63472	5.33517	5.44372	5.33924	5.27721	4.80759	4.19311	3.55308	0			-3.10104	1.07302	1.06854	1.0567	1.08882	1.08755	1.08683	1.07692	1.08998	1.11891	1.03847
				-3.10094	5.96824	5.67831	5.63531	5.33512	5.44352	5.3393	5.27752	4.80788	4.19287	3.55315	0			-3.10094	1.07139	1.06694	1.05514	1.08725	1.08599	1.08528	1.07536	1.08848	1.11728	1.03657
				-3.10085	5.96815	5.67811	5.63591	5.33508	5.44332	5.33936	5.27782	4.80816	4.19264	3.55324	0			-3.10085	1.06975	1.06534	1.05359	1.08568	1.08443	1.08372	1.07381	1.08697	1.11564	1.03466
				-3.10075	5.96807	5.67791	5.6365	5.33505	5.44312	5.33942	5.27812	4.80844	4.1924	3.55334	0			-3.10075	1.06811	1.06373	1.05204	1.0841	1.08287	1.08217	1.07226	1.08547	1.114	1.03276
				-3.10065	5.96798	5.67772	5.63709	5.33502	5.44292	5.33949	5.27842	4.80871	4.19216	3.55344	0			-3.10065	1.06647	1.06213	1.05048	1.08253	1.08131	1.08061	1.0707	1.08396	1.11236	1.03085
				-3.10056	5.9679	5.67752	5.63768	5.335	5.44272	5.33956	5.27872	4.80898	4.19193	3.55356	0			-3.10056	1.06483	1.06053	1.04893	1.08095	1.07975	1.07906	1.06914	1.08245	1.11072	1.02895
				-3.10046	5.96781	5.67733	5.63827	5.33499	5.44252	5.33963	5.27902	4.80925	4.19169	3.55369	0			-3.10046	1.06319	1.05892	1.04738	1.07937	1.07818	1.0775	1.06758	1.08094	1.10907	1.02704
				-3.10037	5.96773	5.67714	5.63886	5.33498	5.44232	5.33971	5.27932	4.80952	4.19146	3.55382	0			-3.10037	1.06155	1.05732	1.04582	1.07779	1.07662	1.07594	1.06602	1.07943	1.10742	1.02513
				-3.10027	5.96764	5.67695	5.63945	5.33498	5.44212	5.33978	5.27962	4.80978	4.19123	3.55397	0			-3.10027	1.05991	1.05571	1.04427	1.07621	1.07505	1.07438	1.06446	1.07791	1.10576	1.02321
				-3.10018	5.96756	5.67675	5.64003	5.33498	5.44192	5.33986	5.27991	4.81003	4.191	3.55413	0			-3.10018	1.05827	1.0541	1.04271	1.07462	1.07348	1.07281	1.0629	1.0764	1.1041	1.0213
				-3.10008	5.96747	5.67657	5.64061	5.33499	5.44172	5.33994	5.28021	4.81029	4.19077	3.55429	0			-3.10008	1.05662	1.05249	1.04115	1.07304	1.07191	1.07125	1.06134	1.07488	1.10244	1.01938
				-3.09998	5.96739	5.67638	5.64119	5.335	5.44152	5.34002	5.28051	4.81054	4.19055	3.55447	0			-3.09998	1.05498	1.05088	1.0396	1.07145	1.07034	1.06968	1.05978	1.07336	1.10078	1.01747
				-3.09989	5.9673	5.67619	5.64177	5.33502	5.44133	5.34011	5.2808	4.81079	4.19032	3.55466	0			-3.09989	1.05334	1.04927	1.03804	1.06986	1.06877	1.06812	1.05821	1.07184	1.09912	1.01555
				-3.09979	5.96722	5.676	5.64234	5.33505	5.44113	5.34019	5.2811	4.81103	4.1901	3.55485	0			-3.09979	1.05169	1.04766	1.03648	1.06827	1.06719	1.06655	1.05665	1.07032	1.09745	1.01363
				-3.0997	5.96713	5.67582	5.64292	5.33508	5.44093	5.34028	5.28139	4.81127	4.18987	3.55506	0			-3.0997	1.05005	1.04605	1.03492	1.06668	1.06562	1.06498	1.05508	1.06879	1.09577	1.01171
				-3.0996	5.96704	5.67564	5.64349	5.33512	5.44073	5.34037	5.28169	4.8115	4.18965	3.55528	0			-3.0996	1.04841	1.04444	1.03336	1.06509	1.06404	1.06341	1.05352	1.06727	1.0941	1.00979
				-3.0995	5.96696	5.67545	5.64406	5.33516	5.44054	5.34046	5.28198	4.81174	4.18943	3.5555	0			-3.0995	1.04676	1.04283	1.0318	1.0635	1.06246	1.06184	1.05195	1.06574	1.09242	1.00786
				-3.09941	5.96687	5.67527	5.64463	5.33521	5.44034	5.34056	5.28227	4.81197	4.18921	3.55574	0			-3.09941	1.04511	1.04122	1.03024	1.0619	1.06088	1.06027	1.05038	1.06422	1.09074	1.00594
				-3.09931	5.96678	5.67509	5.64519	5.33527	5.44014	5.34065	5.28257	4.81219	4.18899	3.55599	0			-3.09931	1.04347	1.0396	1.02868	1.06031	1.0593	1.0587	1.04881	1.06269	1.08906	1.00401
				-3.09922	5.96669	5.67491	5.64576	5.33533	5.43995	5.34075	5.28286	4.81241	4.18878	3.55624	0			-3.09922	1.04182	1.03799	1.02712	1.05871	1.05772	1.05713	1.04724	1.06116	1.08738	1.00209
				-3.09912	5.96661	5.67473	5.64632	5.33539	5.43975	5.34085	5.28315	4.81263	4.18856	3.55651	0			-3.09912	1.04018	1.03637	1.02556	1.05711	1.05614	1.05555	1.04567	1.05963	1.08569	1.00016
				-3.09902	5.96652	5.67455	5.64688	5.33547	5.43956	5.34095	5.28344	4.81285	4.18835	3.55679	0			-3.09902	1.03853	1.03476	1.024	1.05551	1.05456	1.05398	1.04409	1.05809	1.084	0.998228
				-3.09893	5.96643	5.67438	5.64743	5.33554	5.43936	5.34105	5.28372	4.81306	4.18813	3.55707	0			-3.09893	1.03688	1.03314	1.02243	1.05391	1.05297	1.0524	1.04252	1.05656	1.0823	0.996297
				-3.09883	5.96634	5.6742	5.64799	5.33563	5.43916	5.34116	5.28401	4.81326	4.18792	3.55737	0			-3.09883	1.03523	1.03152	1.02087	1.05231	1.05139	1.05082	1.04095	1.05503	1.08061	0.994366
				-3.09874	5.96625	5.67403	5.64854	5.33572	5.43897	5.34127	5.2843	4.81347	4.18771	3.55768	0			-3.09874	1.03358	1.0299	1.01931	1.0507	1.0498	1.04924	1.03937	1.05349	1.07891	0.992433
				-3.09864	5.96616	5.67385	5.64909	5.33581	5.43877	5.34138	5.28458	4.81367	4.18751	3.55799	0			-3.09864	1.03194	1.02829	1.01774	1.0491	1.04821	1.04766	1.03779	1.05195	1.07721	0.990499
				-3.09855	5.96606	5.67368	5.64964	5.33591	5.43858	5.34149	5.28487	4.81386	4.1873	3.55832	0			-3.09855	1.03029	1.02667	1.01618	1.04749	1.04662	1.04608	1.03622	1.05041	1.0755	0.988565
				-3.09845	5.96597	5.6735	5.65018	5.33602	5.43838	5.3416	5.28515	4.81405	4.1871	3.55866	0			-3.09845	1.02864	1.02505	1.01461	1.04588	1.04503	1.0445	1.03464	1.04887	1.0738	0.986629
				-3.09835	5.96588	5.67333	5.65073	5.33613	5.43819	5.34171	5.28543	4.81424	4.18689	3.559	0			-3.09835	1.02699	1.02343	1.01305	1.04427	1.04344	1.04292	1.03306	1.04733	1.07209	0.984692
				-3.09826	5.96578	5.67316	5.65127	5.33625	5.438	5.34183	5.28571	4.81443	4.18669	3.55936	0			-3.09826	1.02534	1.0218	1.01148	1.04266	1.04185	1.04133	1.03148	1.04578	1.07037	0.982755
				-3.09816	5.96569	5.67299	5.6518	5.33637	5.4378	5.34195	5.28599	4.81461	4.18649	3.55972	0			-3.09816	1.02369	1.02018	1.00992	1.04105	1.04026	1.03975	1.0299	1.04424	1.06866	0.980816
				-3.09807	5.96559	5.67282	5.65234	5.3365	5.43761	5.34207	5.28627	4.81478	4.1863	3.5601	0			-3.09807	1.02203	1.01856	1.00835	1.03944	1.03866	1.03816	1.02832	1.04269	1.06694	0.978877
				-3.09797	5.9655	5.67265	5.65287	5.33663	5.43741	5.34219	5.28655	4.81496	4.1861	3.56049	0			-3.09797	1.02038	1.01694	1.00678	1.03783	1.03707	1.03657	1.02674	1.04115	1.06522	0.976937
				-3.09787	5.9654	5.67249	5.6534	5.33677	5.43722	5.34231	5.28683	4.81513	4.1859	3.56088	0			-3.09787	1.01873	1.01531	1.00521	1.03621	1.03547	1.03499	1.02515	1.0396	1.0635	0.974996
				-3.09778	5.9653	5.67232	5.65393	5.33692	5.43703	5.34243	5.2871	4.81529	4.18571	3.56129	0			-3.09778	1.01708	1.01369	1.00365	1.0346	1.03387	1.0334	1.02357	1.03805	1.06177	0.973054
				-3.09768	5.9652	5.67215	5.65445	5.33707	5.43683	5.34256	5.28737	4.81545	4.18552	3.5617	0			-3.09768	1.01543	1.01206	1.00208	1.03298	1.03227	1.03181	1.02199	1.0365	1.06004	0.971112
				-3.09759	5.9651	5.67199	5.65498	5.33722	5.43664	5.34269	5.28765	4.81561	4.18533	3.56213	0			-3.09759	1.01378	1.01044	1.00051	1.03136	1.03067	1.03022	1.0204	1.03494	1.05831	0.969168
				-3.09749	5.965	5.67182	5.6555	5.33738	5.43644	5.34282	5.28792	4.81576	4.18514	3.56256	0			-3.09749	1.01212	1.00881	0.99894	1.02974	1.02907	1.02863	1.01882	1.03339	1.05658	0.967224
				-3.09739	5.9649	5.67166	5.65601	5.33755	5.43625	5.34295	5.28819	4.81591	4.18496	3.56301	0			-3.09739	1.01047	1.00719	0.99737	1.02812	1.02747	1.02704	1.01723	1.03184	1.05485	0.96528
				-3.0973	5.9648	5.67149	5.65653	5.33772	5.43606	5.34308	5.28845	4.81606	4.18477	3.56346	0			-3.0973	1.00882	1.00556	0.9958	1.0265	1.02587	1.02544	1.01564	1.03028	1.05311	0.963335
				-3.0972	5.9647	5.67133	5.65704	5.3379	5.43586	5.34321	5.28872	4.8162	4.18459	3.56393	0			-3.0972	1.00716	1.00393	0.99423	1.02487	1.02426	1.02385	1.01405	1.02872	1.05137	0.961389
				-3.09711	5.96459	5.67117	5.65754	5.33808	5.43567	5.34335	5.28898	4.81634	4.18441	3.5644	0			-3.09711	1.00551	1.0023	0.992659	1.02325	1.02266	1.02225	1.01246	1.02716	1.04962	0.959442
				-3.09701	5.96448	5.67101	5.65805	5.33827	5.43548	5.34348	5.28925	4.81647	4.18423	3.56489	0			-3.09701	1.00385	1.00068	0.991088	1.02163	1.02105	1.02066	1.01087	1.0256	1.04788	0.957495
				-3.09692	5.96438	5.67084	5.65855	5.33846	5.43528	5.34362	5.28951	4.8166	4.18406	3.56538	0			-3.09692	1.0022	0.999046	0.989517	1.02	1.01944	1.01906	1.00928	1.02404	1.04613	0.955548
				-3.09682	5.96427	5.67068	5.65905	5.33866	5.43509	5.34376	5.28977	4.81673	4.18388	3.56588	0			-3.09682	1.00055	0.997416	0.987945	1.01837	1.01784	1.01746	1.00769	1.02248	1.04438	0.9536
				-3.09672	5.96416	5.67052	5.65955	5.33886	5.43489	5.3439	5.29003	4.81685	4.18371	3.56639	0			-3.09672	0.998891	0.995786	0.986373	1.01674	1.01623	1.01586	1.0061	1.02092	1.04263	0.951652
				-3.09663	5.96405	5.67036	5.66004	5.33907	5.4347	5.34404	5.29028	4.81697	4.18354	3.56692	0			-3.09663	0.997235	0.994155	0.9848	1.01511	1.01462	1.01427	1.00451	1.01935	1.04087	0.949703
				-3.09653	5.96394	5.67021	5.66053	5.33929	5.43451	5.34418	5.29054	4.81708	4.18337	3.56745	0			-3.09653	0.99558	0.992524	0.983227	1.01348	1.01301	1.01267	1.00291	1.01779	1.03911	0.947753
				-3.09644	5.96382	5.67005	5.66102	5.33951	5.43431	5.34433	5.29079	4.81719	4.1832	3.56799	0			-3.09644	0.993924	0.990892	0.981654	1.01185	1.01139	1.01107	1.00132	1.01622	1.03735	0.945804
				-3.09634	5.96371	5.66989	5.6615	5.33973	5.43412	5.34447	5.29104	4.8173	4.18304	3.56854	0			-3.09634	0.992269	0.98926	0.980081	1.01022	1.00978	1.00946	0.999724	1.01465	1.03559	0.943854
				-3.09624	5.96359	5.66973	5.66198	5.33996	5.43392	5.34462	5.29129	4.8174	4.18287	3.5691	0			-3.09624	0.990612	0.987627	0.978507	1.00859	1.00817	1.00786	0.998129	1.01308	1.03383	0.941903
				-3.09615	5.96347	5.66957	5.66246	5.34019	5.43373	5.34476	5.29154	4.8175	4.18271	3.56967	0			-3.09615	0.988956	0.985994	0.976932	1.00695	1.00655	1.00626	0.996533	1.01151	1.03206	0.939953
				-3.09605	5.96335	5.66942	5.66293	5.34043	5.43354	5.34491	5.29179	4.81759	4.18255	3.57025	0			-3.09605	0.9873	0.98436	0.975357	1.00532	1.00493	1.00465	0.994936	1.00994	1.03029	0.938002
				-3.09596	5.96323	5.66926	5.6634	5.34068	5.43334	5.34506	5.29203	4.81768	4.1824	3.57084	0			-3.09596	0.985643	0.982726	0.973782	1.00368	1.00332	1.00305	0.993338	1.00836	1.02852	0.93605
				-3.09586	5.96311	5.6691	5.66387	5.34093	5.43315	5.34521	5.29227	4.81777	4.18224	3.57144	0			-3.09586	0.983986	0.981091	0.972207	1.00204	1.0017	1.00144	0.99174	1.00679	1.02674	0.934099
				-3.09576	5.96299	5.66895	5.66434	5.34118	5.43295	5.34537	5.29251	4.81785	4.18209	3.57205	0			-3.09576	0.982329	0.979456	0.970631	1.00041	1.00008	0.999838	0.990141	1.00521	1.02496	0.932147
				-3.09567	5.96286	5.66879	5.6648	5.34144	5.43276	5.34552	5.29275	4.81793	4.18194	3.57267	0			-3.09567	0.980672	0.977821	0.969055	0.998767	0.998461	0.998231	0.988542	1.00364	1.02318	0.930195
				-3.09557	5.96273	5.66864	5.66526	5.34171	5.43256	5.34567	5.29299	4.818	4.18179	3.57329	0			-3.09557	0.979014	0.976184	0.967479	0.997127	0.996841	0.996624	0.986941	1.00206	1.0214	0.928243
				-3.09548	5.96261	5.66848	5.66571	5.34198	5.43237	5.34583	5.29322	4.81807	4.18164	3.57393	0			-3.09548	0.977357	0.974548	0.965902	0.995486	0.995219	0.995015	0.985341	1.00048	1.01962	0.926291
				-3.09538	5.96248	5.66833	5.66616	5.34225	5.43217	5.34598	5.29345	4.81813	4.1815	3.57457	0			-3.09538	0.975699	0.972911	0.964325	0.993844	0.993597	0.993406	0.983739	0.998901	1.01783	0.924339
				-3.09529	5.96234	5.66818	5.66661	5.34253	5.43197	5.34614	5.29368	4.81819	4.18136	3.57523	0			-3.09529	0.974041	0.971274	0.962748	0.992202	0.991973	0.991796	0.982137	0.99732	1.01605	0.922387
				-3.09519	5.96221	5.66802	5.66705	5.34282	5.43178	5.3463	5.29391	4.81825	4.18122	3.57589	0			-3.09519	0.972383	0.969636	0.96117	0.990558	0.990349	0.990186	0.980535	0.995738	1.01425	0.920434
				-3.09509	5.96207	5.66787	5.66749	5.3431	5.43158	5.34646	5.29413	4.8183	4.18108	3.57657	0			-3.09509	0.970725	0.967998	0.959592	0.988914	0.988724	0.988575	0.978931	0.994155	1.01246	0.918482
				-3.095	5.96194	5.66772	5.66793	5.3434	5.43139	5.34661	5.29436	4.81835	4.18094	3.57725	0			-3.095	0.969067	0.966359	0.958014	0.987268	0.987098	0.986963	0.977327	0.99257	1.01067	0.916529
				-3.0949	5.9618	5.66756	5.66836	5.3437	5.43119	5.34677	5.29458	4.81839	4.18081	3.57794	0			-3.0949	0.967408	0.96472	0.956435	0.985622	0.985471	0.98535	0.975723	0.990984	1.00887	0.914577
				-3.09481	5.96166	5.66741	5.66879	5.344	5.43099	5.34694	5.2948	4.81843	4.18068	3.57864	0			-3.09481	0.965749	0.963081	0.954856	0.983975	0.983843	0.983737	0.974118	0.989398	1.00707	0.912625
				-3.09471	5.96151	5.66726	5.66922	5.34431	5.43079	5.3471	5.29501	4.81847	4.18055	3.57935	0			-3.09471	0.964091	0.961441	0.953277	0.982327	0.982215	0.982123	0.972512	0.98781	1.00527	0.910673
				-3.09461	5.96137	5.66711	5.66964	5.34462	5.4306	5.34726	5.29523	4.8185	4.18042	3.58007	0			-3.09461	0.962432	0.9598	0.951697	0.980679	0.980585	0.980508	0.970906	0.986221	1.00346	0.90872
				-3.09452	5.96122	5.66695	5.67006	5.34494	5.4304	5.34742	5.29544	4.81853	4.1803	3.5808	0			-3.09452	0.960773	0.95816	0.950118	0.979029	0.978955	0.978893	0.969299	0.984631	1.00166	0.906768
				-3.09442	5.96107	5.6668	5.67048	5.34526	5.4302	5.34759	5.29565	4.81855	4.18017	3.58153	0			-3.09442	0.959113	0.956519	0.948537	0.977379	0.977324	0.977277	0.967692	0.98304	0.99985	0.904817
				-3.09433	5.96092	5.66665	5.67089	5.34559	5.43	5.34775	5.29585	4.81857	4.18005	3.58228	0			-3.09433	0.957454	0.954877	0.946957	0.975728	0.975692	0.975661	0.966084	0.981448	0.998039	0.902865
				-3.09423	5.96077	5.6665	5.6713	5.34592	5.4298	5.34792	5.29606	4.81858	4.17994	3.58303	0			-3.09423	0.955795	0.953236	0.945376	0.974076	0.974059	0.974044	0.964475	0.979855	0.996227	0.900913
				-3.09414	5.96062	5.66635	5.6717	5.34626	5.4296	5.34808	5.29626	4.81859	4.17982	3.5838	0			-3.09414	0.954135	0.951593	0.943795	0.972423	0.972425	0.972426	0.962866	0.978261	0.994412	0.898962
				-3.09404	5.96046	5.6662	5.6721	5.3466	5.42941	5.34825	5.29646	4.81859	4.17971	3.58457	0			-3.09404	0.952476	0.949951	0.942214	0.97077	0.970791	0.970807	0.961256	0.976665	0.992595	0.897011
				-3.09394	5.9603	5.66604	5.6725	5.34694	5.42921	5.34842	5.29666	4.8186	4.1796	3.58535	0			-3.09394	0.950816	0.948308	0.940632	0.969116	0.969155	0.969188	0.959646	0.975069	0.990776	0.895061
				-3.09385	5.96014	5.66589	5.67289	5.34729	5.429	5.34858	5.29685	4.81859	4.17949	3.58614	0			-3.09385	0.949156	0.946665	0.93905	0.967461	0.967519	0.967569	0.958035	0.973472	0.988955	0.89311
				-3.09375	5.95998	5.66574	5.67328	5.34764	5.4288	5.34875	5.29704	4.81858	4.17938	3.58694	0			-3.09375	0.947496	0.945021	0.937468	0.965805	0.965882	0.965949	0.956424	0.971873	0.987132	0.89116
				-3.09366	5.95981	5.66559	5.67366	5.348	5.4286	5.34892	5.29723	4.81857	4.17928	3.58775	0			-3.09366	0.945836	0.943377	0.935885	0.964149	0.964244	0.964328	0.954812	0.970274	0.985307	0.88921
				-3.09356	5.95964	5.66544	5.67404	5.34837	5.4284	5.34909	5.29742	4.81855	4.17918	3.58856	0			-3.09356	0.944176	0.941733	0.934302	0.962492	0.962606	0.962707	0.9532	0.968673	0.98348	0.887261
				-3.09346	5.95947	5.66529	5.67442	5.34873	5.4282	5.34926	5.2976	4.81853	4.17908	3.58939	0			-3.09346	0.942516	0.940088	0.932719	0.960834	0.960967	0.961085	0.951587	0.967072	0.98165	0.885312
				-3.09337	5.9593	5.66514	5.67479	5.3491	5.428	5.34943	5.29778	4.81851	4.17898	3.59022	0			-3.09337	0.940856	0.938443	0.931136	0.959175	0.959326	0.959462	0.949973	0.965469	0.979819	0.883363
				-3.09327	5.95913	5.66498	5.67516	5.34948	5.42779	5.3496	5.29796	4.81848	4.17889	3.59106	0			-3.09327	0.939195	0.936798	0.929552	0.957516	0.957685	0.957839	0.948359	0.963865	0.977986	0.881415
				-3.09318	5.95895	5.66483	5.67553	5.34986	5.42759	5.34977	5.29813	4.81844	4.1788	3.59191	0			-3.09318	0.937535	0.935152	0.927968	0.955856	0.956044	0.956215	0.946745	0.962261	0.97615	0.879468
				-3.09308	5.95877	5.66468	5.67589	5.35024	5.42739	5.34994	5.29831	4.8184	4.17871	3.59277	0			-3.09308	0.935874	0.933506	0.926384	0.954195	0.954401	0.954591	0.94513	0.960655	0.974313	0.87752
				-3.09298	5.95859	5.66453	5.67625	5.35063	5.42718	5.35011	5.29848	4.81836	4.17862	3.59364	0			-3.09298	0.934214	0.93186	0.924799	0.952534	0.952758	0.952967	0.943515	0.959049	0.972474	0.875574
				-3.09289	5.9584	5.66438	5.6766	5.35102	5.42698	5.35028	5.29864	4.81831	4.17854	3.59452	0			-3.09289	0.932553	0.930214	0.923215	0.950872	0.951114	0.951341	0.941899	0.957441	0.970633	0.873628
				-3.09279	5.95822	5.66422	5.67695	5.35142	5.42677	5.35045	5.29881	4.81826	4.17846	3.5954	0			-3.09279	0.930893	0.928567	0.92163	0.94921	0.949469	0.949715	0.940282	0.955832	0.968789	0.871682
				-3.0927	5.95803	5.66407	5.67729	5.35182	5.42657	5.35062	5.29897	4.8182	4.17838	3.59629	0			-3.0927	0.929232	0.926919	0.920044	0.947546	0.947824	0.948089	0.938665	0.954223	0.966944	0.869737
				-3.0926	5.95783	5.66392	5.67763	5.35223	5.42636	5.35079	5.29912	4.81814	4.1783	3.59719	0			-3.0926	0.927571	0.925272	0.918459	0.945883	0.946178	0.946462	0.937048	0.952612	0.965097	0.867792
				-3.09251	5.95764	5.66377	5.67797	5.35264	5.42615	5.35096	5.29928	4.81808	4.17823	3.5981	0			-3.09251	0.92591	0.923624	0.916873	0.944218	0.944531	0.944835	0.93543	0.951	0.963248	0.865849
				-3.09241	5.95744	5.66361	5.6783	5.35305	5.42595	5.35114	5.29943	4.81801	4.17815	3.59902	0			-3.09241	0.924249	0.921976	0.915286	0.942553	0.942883	0.943207	0.933811	0.949388	0.961397	0.863905
				-3.09231	5.95724	5.66346	5.67863	5.35347	5.42574	5.35131	5.29958	4.81793	4.17809	3.59994	0			-3.09231	0.922588	0.920328	0.9137	0.940887	0.941235	0.941579	0.932193	0.947774	0.959545	0.861963
				-3.09222	5.95704	5.66331	5.67895	5.35389	5.42553	5.35148	5.29972	4.81785	4.17802	3.60088	0			-3.09222	0.920928	0.918679	0.912113	0.939221	0.939586	0.93995	0.930573	0.946159	0.95769	0.860021
				-3.09212	5.95684	5.66316	5.67927	5.35431	5.42532	5.35165	5.29987	4.81777	4.17796	3.60182	0			-3.09212	0.919267	0.91703	0.910526	0.937554	0.937936	0.938321	0.928954	0.944544	0.955833	0.85808
				-3.09203	5.95663	5.663	5.67958	5.35474	5.42511	5.35182	5.3	4.81768	4.17789	3.60277	0			-3.09203	0.917605	0.915381	0.908939	0.935887	0.936285	0.936691	0.927333	0.942927	0.953975	0.85614
				-3.09193	5.95642	5.66285	5.67989	5.35517	5.4249	5.35199	5.30014	4.81759	4.17784	3.60372	0			-3.09193	0.915944	0.913731	0.907351	0.934218	0.934634	0.93506	0.925713	0.94131	0.952115	0.8542
				-3.09183	5.9562	5.66269	5.6802	5.35561	5.42469	5.35217	5.30027	4.81749	4.17778	3.60469	0			-3.09183	0.914283	0.912081	0.905764	0.93255	0.932982	0.93343	0.924091	0.939691	0.950253	0.852261
				-3.09174	5.95599	5.66254	5.6805	5.35605	5.42448	5.35234	5.3004	4.81739	4.17773	3.60566	0			-3.09174	0.912622	0.910431	0.904175	0.930881	0.931329	0.931798	0.92247	0.938072	0.948389	0.850323
				-3.09164	5.95577	5.66238	5.6808	5.35649	5.42427	5.35251	5.30053	4.81728	4.17768	3.60664	0			-3.09164	0.910961	0.908781	0.902587	0.929211	0.929676	0.930167	0.920848	0.936452	0.946523	0.848386
				-3.09155	5.95555	5.66223	5.68109	5.35694	5.42405	5.35268	5.30065	4.81717	4.17763	3.60763	0			-3.09155	0.9093	0.90713	0.900998	0.92754	0.928022	0.928535	0.919225	0.93483	0.944656	0.846449
				-3.09145	5.95532	5.66207	5.68138	5.35739	5.42384	5.35285	5.30077	4.81705	4.17758	3.60863	0			-3.09145	0.907639	0.90548	0.89941	0.92587	0.926367	0.926902	0.917602	0.933208	0.942786	0.844514
				-3.09135	5.95509	5.66192	5.68166	5.35785	5.42363	5.35302	5.30089	4.81693	4.17754	3.60963	0			-3.09135	0.905978	0.903828	0.89782	0.924198	0.924712	0.925269	0.915979	0.931585	0.940915	0.842579
				-3.09126	5.95486	5.66176	5.68194	5.35831	5.42341	5.35319	5.301	4.81681	4.1775	3.61064	0			-3.09126	0.904316	0.902177	0.896231	0.922526	0.923056	0.923636	0.914355	0.929961	0.939043	0.840645
				-3.09116	5.95463	5.6616	5.68222	5.35877	5.4232	5.35336	5.30111	4.81668	4.17746	3.61166	0			-3.09116	0.902655	0.900526	0.894641	0.920854	0.921399	0.922002	0.912731	0.928336	0.937168	0.838712
				-3.09107	5.95439	5.66145	5.68249	5.35924	5.42298	5.35353	5.30121	4.81654	4.17743	3.61269	0			-3.09107	0.900994	0.898874	0.893051	0.919181	0.919741	0.920367	0.911106	0.92671	0.935292	0.83678
				-3.09097	5.95415	5.66129	5.68275	5.3597	5.42276	5.3537	5.30132	4.8164	4.17739	3.61372	0			-3.09097	0.899333	0.897222	0.891461	0.917508	0.918083	0.918732	0.909481	0.925083	0.933414	0.834849
				-3.09088	5.95391	5.66113	5.68301	5.36018	5.42254	5.35387	5.30141	4.81626	4.17736	3.61476	0			-3.09088	0.897671	0.895569	0.889871	0.915834	0.916424	0.917097	0.907856	0.923455	0.931534	0.832919
				-3.09078	5.95367	5.66097	5.68327	5.36065	5.42233	5.35404	5.30151	4.81611	4.17734	3.61581	0			-3.09078	0.89601	0.893917	0.88828	0.914159	0.914765	0.915462	0.90623	0.921826	0.929653	0.83099
				-3.09068	5.95342	5.66081	5.68352	5.36113	5.42211	5.35421	5.3016	4.81596	4.17731	3.61687	0			-3.09068	0.894349	0.892264	0.886689	0.912484	0.913105	0.913826	0.904603	0.920196	0.92777	0.829062
				-3.09059	5.95317	5.66065	5.68377	5.36162	5.42189	5.35438	5.30169	4.8158	4.17729	3.61793	0			-3.09059	0.892687	0.890611	0.885098	0.910809	0.911444	0.912189	0.902977	0.918566	0.925885	0.827135
				-3.09049	5.95291	5.66049	5.68401	5.3621	5.42167	5.35455	5.30177	4.81564	4.17727	3.619	0			-3.09049	0.891026	0.888958	0.883506	0.909133	0.909783	0.910552	0.901349	0.916934	0.923998	0.825209
				-3.0904	5.95265	5.66033	5.68425	5.36259	5.42144	5.35471	5.30185	4.81547	4.17726	3.62008	0			-3.0904	0.889365	0.887304	0.881914	0.907457	0.908121	0.908915	0.899722	0.915302	0.92211	0.823284
				-3.0903	5.95239	5.66017	5.68448	5.36309	5.42122	5.35488	5.30193	4.8153	4.17724	3.62116	0			-3.0903	0.887704	0.88565	0.880322	0.90578	0.906458	0.907278	0.898094	0.913668	0.920221	0.82136
				-3.0902	5.95213	5.66001	5.68471	5.36358	5.421	5.35504	5.30201	4.81513	4.17723	3.62225	0			-3.0902	0.886042	0.883997	0.87873	0.904103	0.904795	0.90564	0.896466	0.912034	0.918329	0.819437
				-3.09011	5.95186	5.65985	5.68493	5.36408	5.42078	5.35521	5.30207	4.81495	4.17723	3.62335	0			-3.09011	0.884381	0.882342	0.877137	0.902425	0.903131	0.904001	0.894837	0.910399	0.916437	0.817516
				-3.09001	5.95159	5.65968	5.68515	5.36459	5.42055	5.35537	5.30214	4.81476	4.17722	3.62446	0			-3.09001	0.88272	0.880688	0.875544	0.900747	0.901467	0.902363	0.893208	0.908763	0.914542	0.815595
				-3.08992	5.95131	5.65952	5.68537	5.36509	5.42033	5.35554	5.3022	4.81457	4.17722	3.62557	0			-3.08992	0.881059	0.879034	0.873951	0.899069	0.899801	0.900723	0.891578	0.907126	0.912646	0.813676
				-3.08982	5.95103	5.65936	5.68558	5.3656	5.4201	5.3557	5.30226	4.81438	4.17722	3.62669	0			-3.08982	0.879397	0.877379	0.872358	0.89739	0.898136	0.899084	0.889948	0.905488	0.910748	0.811758
				-3.08972	5.95075	5.65919	5.68578	5.36612	5.41987	5.35587	5.30232	4.81418	4.17722	3.62782	0			-3.08972	0.877736	0.875724	0.870764	0.895711	0.896469	0.897444	0.888318	0.903849	0.908849	0.809841
				-3.08963	5.95047	5.65903	5.68598	5.36663	5.41964	5.35603	5.30237	4.81397	4.17723	3.62895	0			-3.08963	0.876075	0.874069	0.86917	0.894031	0.894802	0.895804	0.886687	0.90221	0.906948	0.807925
				-3.08953	5.95018	5.65886	5.68618	5.36715	5.41941	5.35619	5.30241	4.81376	4.17724	3.63009	0			-3.08953	0.874414	0.872413	0.867576	0.892351	0.893135	0.894163	0.885056	0.900569	0.905046	0.80601
				-3.08944	5.94989	5.65869	5.68637	5.36767	5.41918	5.35635	5.30246	4.81355	4.17725	3.63123	0			-3.08944	0.872752	0.870758	0.865981	0.89067	0.891467	0.892522	0.883424	0.898928	0.903142	0.804097
				-3.08934	5.94959	5.65853	5.68655	5.3682	5.41895	5.35651	5.30249	4.81333	4.17726	3.63239	0			-3.08934	0.871091	0.869102	0.864386	0.88899	0.889798	0.890881	0.881793	0.897285	0.901237	0.802185
				-3.08925	5.9493	5.65836	5.68674	5.36872	5.41872	5.35667	5.30253	4.81311	4.17728	3.63355	0			-3.08925	0.86943	0.867446	0.862791	0.887308	0.888128	0.88924	0.88016	0.895642	0.89933	0.800274
				-3.08915	5.949	5.65819	5.68691	5.36925	5.41849	5.35683	5.30256	4.81288	4.1773	3.63471	0			-3.08915	0.867769	0.86579	0.861196	0.885627	0.886458	0.887598	0.878528	0.893998	0.897422	0.798364
				-3.08905	5.94869	5.65802	5.68708	5.36979	5.41826	5.35698	5.30259	4.81265	4.17732	3.63588	0			-3.08905	0.866108	0.864134	0.859601	0.883945	0.884788	0.885955	0.876895	0.892354	0.895512	0.796456
				-3.08896	5.94838	5.65785	5.68725	5.37032	5.41802	5.35714	5.30261	4.81241	4.17735	3.63706	0			-3.08896	0.864447	0.862477	0.858005	0.882262	0.883117	0.884313	0.875261	0.890708	0.893601	0.794549
				-3.08886	5.94807	5.65768	5.68741	5.37086	5.41779	5.35729	5.30263	4.81217	4.17738	3.63825	0			-3.08886	0.862786	0.860821	0.856409	0.88058	0.881445	0.88267	0.873628	0.889061	0.891688	0.792644
				-3.08877	5.94775	5.65751	5.68757	5.3714	5.41755	5.35745	5.30264	4.81192	4.17741	3.63944	0			-3.08877	0.861124	0.859164	0.854812	0.878897	0.879773	0.881027	0.871993	0.887414	0.889774	0.790739
				-3.08867	5.94743	5.65734	5.68772	5.37195	5.41731	5.3576	5.30265	4.81167	4.17744	3.64063	0			-3.08867	0.859463	0.857507	0.853215	0.877213	0.8781	0.879383	0.870359	0.885765	0.887858	0.788837
				-3.08857	5.94711	5.65716	5.68787	5.3725	5.41707	5.35775	5.30266	4.81141	4.17748	3.64184	0			-3.08857	0.857802	0.855849	0.851619	0.87553	0.876427	0.877739	0.868724	0.884116	0.885941	0.786935
				-3.08848	5.94678	5.65699	5.68801	5.37304	5.41683	5.3579	5.30266	4.81115	4.17752	3.64305	0			-3.08848	0.856141	0.854192	0.850021	0.873846	0.874753	0.876095	0.867089	0.882466	0.884023	0.785035
				-3.08838	5.94645	5.65681	5.68814	5.3736	5.41659	5.35805	5.30266	4.81089	4.17756	3.64426	0			-3.08838	0.85448	0.852534	0.848424	0.872161	0.873078	0.874451	0.865453	0.880815	0.882103	0.783136
				-3.08829	5.94612	5.65664	5.68828	5.37415	5.41635	5.3582	5.30265	4.81062	4.17761	3.64548	0			-3.08829	0.852819	0.850877	0.846826	0.870477	0.871403	0.872806	0.863817	0.879164	0.880182	0.781239
				-3.08819	5.94578	5.65646	5.6884	5.37471	5.41611	5.35835	5.30264	4.81034	4.17766	3.64671	0			-3.08819	0.851158	0.849219	0.845228	0.868792	0.869727	0.871161	0.862181	0.877511	0.878259	0.779343
				-3.0881	5.94544	5.65628	5.68852	5.37527	5.41587	5.3585	5.30263	4.81006	4.17771	3.64794	0			-3.0881	0.849498	0.847561	0.84363	0.867106	0.868051	0.869515	0.860545	0.875858	0.876336	0.777449
				-3.088	5.94509	5.65611	5.68864	5.37583	5.41562	5.35864	5.30261	4.80978	4.17776	3.64918	0			-3.088	0.847837	0.845903	0.842031	0.865421	0.866375	0.86787	0.858908	0.874204	0.87441	0.775556
				-3.0879	5.94475	5.65593	5.68875	5.3764	5.41538	5.35879	5.30259	4.80949	4.17782	3.65043	0			-3.0879	0.846176	0.844244	0.840432	0.863735	0.864697	0.866224	0.85727	0.872548	0.872484	0.773665
				-3.08781	5.94439	5.65575	5.68886	5.37696	5.41513	5.35893	5.30256	4.80919	4.17788	3.65168	0			-3.08781	0.844515	0.842586	0.838833	0.862049	0.863019	0.864577	0.855633	0.870893	0.870556	0.771775
				-3.08771	5.94404	5.65557	5.68896	5.37753	5.41489	5.35907	5.30253	4.8089	4.17794	3.65293	0			-3.08771	0.842854	0.840927	0.837233	0.860362	0.861341	0.862931	0.853994	0.869236	0.868627	0.769887
				-3.08762	5.94368	5.65538	5.68906	5.37811	5.41464	5.35921	5.30249	4.80859	4.17801	3.65419	0			-3.08762	0.841193	0.839268	0.835634	0.858676	0.859662	0.861284	0.852356	0.867578	0.866696	0.768
				-3.08752	5.94331	5.6552	5.68915	5.37868	5.41439	5.35935	5.30245	4.80828	4.17808	3.65546	0			-3.08752	0.839532	0.837609	0.834034	0.856989	0.857983	0.859637	0.850717	0.86592	0.864765	0.766115
				-3.08742	5.94294	5.65502	5.68924	5.37926	5.41414	5.35949	5.30241	4.80797	4.17815	3.65673	0			-3.08742	0.837872	0.83595	0.832433	0.855301	0.856303	0.85799	0.849078	0.864261	0.862832	0.764231
				-3.08733	5.94257	5.65483	5.68932	5.37983	5.41389	5.35962	5.30236	4.80765	4.17823	3.65801	0			-3.08733	0.836211	0.834291	0.830833	0.853614	0.854622	0.856342	0.847439	0.862601	0.860898	0.762349
				-3.08723	5.94219	5.65465	5.68939	5.38042	5.41363	5.35976	5.3023	4.80733	4.1783	3.65929	0			-3.08723	0.83455	0.832631	0.829232	0.851926	0.852941	0.854694	0.845799	0.86094	0.858962	0.760468
				-3.08714	5.94181	5.65446	5.68946	5.381	5.41338	5.35989	5.30224	4.807	4.17838	3.66058	0			-3.08714	0.83289	0.830972	0.827631	0.850238	0.85126	0.853046	0.844159	0.859278	0.857025	0.758589
				-3.08704	5.94143	5.65427	5.68953	5.38158	5.41312	5.36002	5.30218	4.80667	4.17847	3.66187	0			-3.08704	0.831229	0.829312	0.826029	0.84855	0.849578	0.851397	0.842518	0.857615	0.855088	0.756712
				-3.08694	5.94104	5.65408	5.68959	5.38217	5.41287	5.36015	5.30211	4.80633	4.17855	3.66317	0			-3.08694	0.829568	0.827652	0.824427	0.846861	0.847895	0.849749	0.840878	0.855952	0.853148	0.754836
				-3.08685	5.94065	5.65389	5.68965	5.38276	5.41261	5.36028	5.30204	4.80599	4.17864	3.66447	0			-3.08685	0.827908	0.825992	0.822825	0.845173	0.846212	0.8481	0.839236	0.854288	0.851208	0.752962
				-3.08675	5.94026	5.6537	5.6897	5.38335	5.41235	5.36041	5.30197	4.80564	4.17873	3.66578	0			-3.08675	0.826247	0.824332	0.821223	0.843484	0.844529	0.84645	0.837595	0.852623	0.849267	0.751089
				-3.08666	5.93986	5.65351	5.68974	5.38394	5.41209	5.36053	5.30189	4.80529	4.17883	3.66709	0			-3.08666	0.824586	0.822671	0.81962	0.841794	0.842845	0.844801	0.835953	0.850957	0.847324	0.749218
				-3.08656	5.93945	5.65332	5.68978	5.38454	5.41183	5.36066	5.3018	4.80494	4.17893	3.66841	0			-3.08656	0.822926	0.821011	0.818017	0.840105	0.84116	0.843151	0.834311	0.849291	0.84538	0.747349
				-3.08647	5.93904	5.65313	5.68982	5.38514	5.41157	5.36078	5.30171	4.80458	4.17903	3.66973	0			-3.08647	0.821265	0.81935	0.816414	0.838415	0.839475	0.841501	0.832668	0.847623	0.843435	0.745482
				-3.08637	5.93863	5.65293	5.68985	5.38574	5.41131	5.3609	5.30161	4.80421	4.17913	3.67105	0			-3.08637	0.819605	0.81769	0.81481	0.836726	0.837789	0.839851	0.831026	0.845955	0.841489	0.743616
				-3.08627	5.93822	5.65274	5.68988	5.38634	5.41104	5.36102	5.30152	4.80384	4.17924	3.67239	0			-3.08627	0.817944	0.816029	0.813206	0.835036	0.836103	0.838201	0.829382	0.844286	0.839542	0.741752
				-3.08618	5.9378	5.65254	5.6899	5.38694	5.41078	5.36114	5.30141	4.80346	4.17935	3.67372	0			-3.08618	0.816284	0.814368	0.811602	0.833345	0.834417	0.83655	0.827739	0.842616	0.837594	0.739889
				-3.08608	5.93737	5.65234	5.68991	5.38754	5.41051	5.36125	5.3013	4.80309	4.17946	3.67506	0			-3.08608	0.814624	0.812707	0.809998	0.831655	0.83273	0.834899	0.826095	0.840946	0.835644	0.738029
				-3.08599	5.93694	5.65214	5.68992	5.38815	5.41025	5.36137	5.30119	4.8027	4.17958	3.67641	0			-3.08599	0.812963	0.811045	0.808393	0.829964	0.831042	0.833248	0.824451	0.839274	0.833694	0.73617
				-3.08589	5.93651	5.65194	5.68992	5.38876	5.40998	5.36148	5.30107	4.80231	4.17969	3.67776	0			-3.08589	0.811303	0.809384	0.806788	0.828273	0.829354	0.831596	0.822806	0.837602	0.831742	0.734313
				-3.08579	5.93607	5.65174	5.68992	5.38937	5.40971	5.36159	5.30095	4.80192	4.17982	3.67911	0			-3.08579	0.809642	0.807723	0.805182	0.826582	0.827666	0.829945	0.821161	0.835929	0.82979	0.732457
				-3.0857	5.93563	5.65154	5.68992	5.38998	5.40944	5.3617	5.30082	4.80152	4.17994	3.68047	0			-3.0857	0.807982	0.806061	0.803577	0.824891	0.825977	0.828293	0.819516	0.834255	0.827836	0.730603
				-3.0856	5.93519	5.65134	5.68991	5.39059	5.40916	5.3618	5.30069	4.80111	4.18007	3.68183	0			-3.0856	0.806322	0.804399	0.80197	0.8232	0.824287	0.826641	0.817871	0.832581	0.825881	0.728751
				-3.08551	5.93474	5.65113	5.68989	5.3912	5.40889	5.36191	5.30055	4.80071	4.1802	3.6832	0			-3.08551	0.804661	0.802737	0.800364	0.821508	0.822598	0.824988	0.816225	0.830905	0.823925	0.726901
				-3.08541	5.93429	5.65093	5.68987	5.39182	5.40862	5.36201	5.30041	4.80029	4.18033	3.68457	0			-3.08541	0.803001	0.801075	0.798757	0.819817	0.820907	0.823336	0.814579	0.829229	0.821969	0.725053
				-3.08531	5.93383	5.65072	5.68984	5.39244	5.40834	5.36211	5.30026	4.79988	4.18047	3.68594	0			-3.08531	0.801341	0.799413	0.79715	0.818125	0.819216	0.821683	0.812932	0.827552	0.820011	0.723206
				-3.08522	5.93337	5.65051	5.68981	5.39306	5.40806	5.36221	5.30011	4.79945	4.1806	3.68732	0			-3.08522	0.79968	0.797751	0.795543	0.816433	0.817525	0.82003	0.811285	0.825875	0.818052	0.721362
				-3.08512	5.9329	5.6503	5.68977	5.39368	5.40778	5.36231	5.29995	4.79903	4.18075	3.6887	0			-3.08512	0.79802	0.796088	0.793935	0.814741	0.815833	0.818377	0.809638	0.824196	0.816093	0.719519
				-3.08503	5.93243	5.65009	5.68973	5.3943	5.40751	5.3624	5.29979	4.79859	4.18089	3.69009	0			-3.08503	0.79636	0.794426	0.792327	0.813048	0.814141	0.816723	0.80799	0.822517	0.814132	0.717678
				-3.08493	5.93195	5.64988	5.68968	5.39492	5.40722	5.36249	5.29962	4.79816	4.18104	3.69148	0			-3.08493	0.794699	0.792763	0.790719	0.811356	0.812448	0.81507	0.806342	0.820837	0.81217	0.715838
				-3.08484	5.93148	5.64967	5.68963	5.39554	5.40694	5.36258	5.29945	4.79772	4.18119	3.69287	0			-3.08484	0.793039	0.791101	0.78911	0.809663	0.810755	0.813416	0.804694	0.819156	0.810208	0.714001
				-3.08474	5.93099	5.64945	5.68957	5.39617	5.40666	5.36267	5.29928	4.79727	4.18134	3.69427	0			-3.08474	0.791379	0.789438	0.787501	0.80797	0.809061	0.811762	0.803046	0.817474	0.808244	0.712165
				-3.08464	5.9305	5.64924	5.68951	5.3968	5.40637	5.36276	5.29909	4.79682	4.1815	3.69567	0			-3.08464	0.789719	0.787775	0.785892	0.806277	0.807367	0.810108	0.801397	0.815792	0.80628	0.710332
				-3.08455	5.93001	5.64902	5.68944	5.39742	5.40609	5.36284	5.29891	4.79636	4.18166	3.69707	0			-3.08455	0.788058	0.786112	0.784282	0.804584	0.805673	0.808453	0.799748	0.814109	0.804314	0.7085
				-3.08445	5.92952	5.64881	5.68937	5.39805	5.4058	5.36293	5.29872	4.7959	4.18182	3.69848	0			-3.08445	0.786398	0.784448	0.782672	0.802891	0.803978	0.806798	0.798098	0.812425	0.802348	0.70667
				-3.08436	5.92902	5.64859	5.68929	5.39868	5.40551	5.36301	5.29852	4.79544	4.18199	3.69989	0			-3.08436	0.784738	0.782785	0.781062	0.801198	0.802283	0.805144	0.796448	0.81074	0.800381	0.704842
				-3.08426	5.92851	5.64837	5.68921	5.39931	5.40522	5.36308	5.29832	4.79497	4.18215	3.7013	0			-3.08426	0.783078	0.781122	0.779451	0.799505	0.800587	0.803489	0.794798	0.809055	0.798413	0.703016
				-3.08416	5.928	5.64815	5.68912	5.39994	5.40493	5.36316	5.29811	4.7945	4.18233	3.70272	0			-3.08416	0.781417	0.779458	0.77784	0.797811	0.79889	0.801833	0.793147	0.807368	0.796444	0.701192
				-3.08407	5.92749	5.64792	5.68903	5.40058	5.40464	5.36323	5.2979	4.79402	4.1825	3.70414	0			-3.08407	0.779757	0.777794	0.776229	0.796117	0.797194	0.800178	0.791496	0.805681	0.794475	0.699369
				-3.08397	5.92697	5.6477	5.68893	5.40121	5.40435	5.3633	5.29769	4.79353	4.18268	3.70556	0			-3.08397	0.778097	0.776131	0.774617	0.794424	0.795496	0.798522	0.789845	0.803993	0.792504	0.697549
				-3.08388	5.92645	5.64748	5.68882	5.40185	5.40405	5.36337	5.29746	4.79305	4.18286	3.70699	0			-3.08388	0.776436	0.774467	0.773005	0.79273	0.793799	0.796866	0.788193	0.802305	0.790533	0.69573
				-3.08378	5.92592	5.64725	5.68871	5.40248	5.40376	5.36344	5.29724	4.79255	4.18304	3.70842	0			-3.08378	0.774776	0.772803	0.771393	0.791036	0.792101	0.79521	0.786541	0.800616	0.788561	0.693914
				-3.08368	5.92539	5.64702	5.6886	5.40312	5.40346	5.36351	5.29701	4.79206	4.18322	3.70985	0			-3.08368	0.773116	0.771139	0.76978	0.789342	0.790402	0.793554	0.784889	0.798925	0.786588	0.692099
				-3.08359	5.92485	5.64679	5.68848	5.40376	5.40316	5.36357	5.29677	4.79155	4.18341	3.71128	0			-3.08359	0.771456	0.769474	0.768167	0.787647	0.788703	0.791897	0.783237	0.797235	0.784614	0.690286
				-3.08349	5.92431	5.64656	5.68835	5.40439	5.40286	5.36363	5.29653	4.79105	4.1836	3.71272	0			-3.08349	0.769795	0.76781	0.766553	0.785953	0.787004	0.790241	0.781584	0.795543	0.782639	0.688476
				-3.0834	5.92377	5.64633	5.68822	5.40503	5.40256	5.36368	5.29628	4.79054	4.1838	3.71416	0			-3.0834	0.768135	0.766146	0.764939	0.784259	0.785304	0.788584	0.77993	0.793851	0.780664	0.686667
				-3.0833	5.92322	5.6461	5.68809	5.40567	5.40226	5.36374	5.29603	4.79002	4.184	3.71561	0			-3.0833	0.766475	0.764481	0.763325	0.782564	0.783604	0.786927	0.778277	0.792157	0.778688	0.68486
				-3.08321	5.92267	5.64587	5.68795	5.40631	5.40195	5.36379	5.29577	4.7895	4.1842	3.71705	0			-3.08321	0.764814	0.762816	0.761711	0.78087	0.781903	0.785269	0.776623	0.790464	0.776711	0.683055
				-3.08311	5.92211	5.64563	5.6878	5.40695	5.40165	5.36384	5.29551	4.78897	4.1844	3.7185	0			-3.08311	0.763154	0.761152	0.760096	0.779175	0.780202	0.783612	0.774968	0.788769	0.774734	0.681252
				-3.08301	5.92155	5.6454	5.68765	5.4076	5.40134	5.36389	5.29524	4.78844	4.1846	3.71995	0			-3.08301	0.761493	0.759487	0.75848	0.77748	0.778501	0.781954	0.773314	0.787073	0.772755	0.679452
				-3.08292	5.92098	5.64516	5.68749	5.40824	5.40103	5.36393	5.29497	4.78791	4.18481	3.7214	0			-3.08292	0.759833	0.757822	0.756865	0.775786	0.776799	0.780296	0.771659	0.785377	0.770776	0.677653
				-3.08282	5.92041	5.64492	5.68733	5.40888	5.40072	5.36398	5.29469	4.78737	4.18502	3.72286	0			-3.08282	0.758172	0.756157	0.755249	0.774091	0.775097	0.778638	0.770003	0.78368	0.768797	0.675856
				-3.08273	5.91983	5.64468	5.68717	5.40952	5.40041	5.36402	5.29441	4.78683	4.18524	3.72431	0			-3.08273	0.756512	0.754491	0.753632	0.772396	0.773394	0.77698	0.768348	0.781983	0.766816	0.674061
				-3.08263	5.91925	5.64444	5.687	5.41017	5.4001	5.36405	5.29412	4.78628	4.18546	3.72577	0			-3.08263	0.754851	0.752826	0.752015	0.770701	0.771691	0.775322	0.766691	0.780284	0.764835	0.672268
				-3.08253	5.91867	5.64419	5.68682	5.41081	5.39979	5.36409	5.29383	4.78573	4.18568	3.72723	0			-3.08253	0.753191	0.751161	0.750398	0.769006	0.769987	0.773663	0.765035	0.778585	0.762854	0.670477
				-3.08244	5.91808	5.64395	5.68664	5.41146	5.39947	5.36412	5.29353	4.78517	4.1859	3.7287	0			-3.08244	0.75153	0.749495	0.748781	0.767311	0.768283	0.772004	0.763378	0.776885	0.760871	0.668688
				-3.08234	5.91748	5.6437	5.68645	5.4121	5.39916	5.36415	5.29323	4.78461	4.18613	3.73016	0			-3.08234	0.74987	0.74783	0.747163	0.765615	0.766579	0.770345	0.761721	0.775184	0.758888	0.666901
				-3.08225	5.91688	5.64346	5.68626	5.41275	5.39884	5.36418	5.29292	4.78404	4.18635	3.73163	0			-3.08225	0.748209	0.746164	0.745544	0.76392	0.764874	0.768686	0.760064	0.773483	0.756905	0.665116
				-3.08215	5.91628	5.64321	5.68606	5.41339	5.39852	5.3642	5.29261	4.78347	4.18659	3.7331	0			-3.08215	0.746548	0.744498	0.743925	0.762225	0.763169	0.767027	0.758406	0.771781	0.75492	0.663334
				-3.08206	5.91567	5.64296	5.68586	5.41404	5.3982	5.36422	5.29229	4.7829	4.18682	3.73457	0			-3.08206	0.744888	0.742832	0.742306	0.760529	0.761464	0.765367	0.756748	0.770078	0.752936	0.661553
				-3.08196	5.91506	5.64271	5.68565	5.41469	5.39788	5.36424	5.29196	4.78232	4.18706	3.73604	0			-3.08196	0.743227	0.741166	0.740687	0.758834	0.759758	0.763708	0.755089	0.768374	0.75095	0.659774
				-3.08186	5.91445	5.64246	5.68544	5.41533	5.39756	5.36426	5.29163	4.78174	4.1873	3.73752	0			-3.08186	0.741566	0.7395	0.739067	0.757138	0.758051	0.762048	0.75343	0.76667	0.748964	0.657997
				-3.08177	5.91383	5.6422	5.68523	5.41598	5.39724	5.36427	5.2913	4.78115	4.18754	3.73899	0			-3.08177	0.739905	0.737834	0.737447	0.755443	0.756345	0.760388	0.751771	0.764965	0.746978	0.656223
				-3.08167	5.9132	5.64195	5.685	5.41663	5.39691	5.36428	5.29096	4.78055	4.18779	3.74047	0			-3.08167	0.738244	0.736167	0.735826	0.753747	0.754637	0.758728	0.750111	0.763259	0.74499	0.65445
				-3.08158	5.91257	5.64169	5.68478	5.41727	5.39658	5.36429	5.29061	4.77996	4.18804	3.74195	0			-3.08158	0.736583	0.734501	0.734205	0.752051	0.75293	0.757067	0.748451	0.761552	0.743003	0.652679
				-3.08148	5.91194	5.64143	5.68454	5.41792	5.39626	5.3643	5.29026	4.77936	4.18829	3.74343	0			-3.08148	0.734922	0.732834	0.732583	0.750356	0.751222	0.755407	0.746791	0.759845	0.741014	0.650911
				-3.08138	5.9113	5.64117	5.68431	5.41857	5.39593	5.3643	5.2899	4.77875	4.18854	3.74491	0			-3.08138	0.733261	0.731168	0.730961	0.74866	0.749514	0.753746	0.74513	0.758136	0.739026	0.649144
				-3.08129	5.91065	5.64091	5.68407	5.41921	5.3956	5.3643	5.28954	4.77814	4.1888	3.74639	0			-3.08129	0.7316	0.729501	0.729339	0.746964	0.747805	0.752085	0.743469	0.756428	0.737036	0.64738
				-3.08119	5.91	5.64065	5.68382	5.41986	5.39526	5.3643	5.28918	4.77752	4.18906	3.74788	0			-3.08119	0.729939	0.727834	0.727716	0.745268	0.746096	0.750424	0.741808	0.754718	0.735046	0.645617
				-3.0811	5.90935	5.64039	5.68357	5.42051	5.39493	5.36429	5.2888	4.77691	4.18932	3.74936	0			-3.0811	0.728277	0.726167	0.726093	0.743572	0.744386	0.748762	0.740146	0.753008	0.733056	0.643857
				-3.081	5.90869	5.64012	5.68331	5.42115	5.3946	5.36428	5.28843	4.77628	4.18959	3.75085	0			-3.081	0.726616	0.7245	0.724469	0.741877	0.742676	0.747101	0.738484	0.751297	0.731065	0.642099
				-3.0809	5.90803	5.63986	5.68305	5.4218	5.39426	5.36427	5.28804	4.77565	4.18986	3.75233	0			-3.0809	0.724954	0.722833	0.722845	0.740181	0.740966	0.745439	0.736821	0.749585	0.729074	0.640343
				-3.08081	5.90737	5.63959	5.68278	5.42245	5.39392	5.36426	5.28766	4.77502	4.19013	3.75382	0			-3.08081	0.723293	0.721165	0.721221	0.738485	0.739255	0.743777	0.735158	0.747872	0.727082	0.638589
				-3.08071	5.9067	5.63932	5.68251	5.42309	5.39358	5.36424	5.28726	4.77439	4.1904	3.75531	0			-3.08071	0.721631	0.719498	0.719596	0.736789	0.737544	0.742115	0.733495	0.746159	0.72509	0.636836
				-3.08062	5.90602	5.63905	5.68223	5.42374	5.39324	5.36422	5.28686	4.77375	4.19068	3.7568	0			-3.08062	0.71997	0.71783	0.717971	0.735093	0.735833	0.740453	0.731831	0.744445	0.723097	0.635086
				-3.08052	5.90534	5.63878	5.68195	5.42439	5.3929	5.36419	5.28646	4.7731	4.19096	3.75829	0			-3.08052	0.718308	0.716163	0.716345	0.733397	0.734121	0.73879	0.730167	0.74273	0.721104	0.633339
				-3.08043	5.90466	5.63851	5.68166	5.42503	5.39256	5.36417	5.28605	4.77245	4.19124	3.75978	0			-3.08043	0.716646	0.714495	0.714719	0.7317	0.732409	0.737128	0.728503	0.741014	0.719111	0.631593
				-3.08033	5.90397	5.63824	5.68137	5.42568	5.39222	5.36414	5.28564	4.7718	4.19152	3.76127	0			-3.08033	0.714984	0.712827	0.713093	0.730004	0.730696	0.735465	0.726838	0.739298	0.717117	0.629849
				-3.08023	5.90327	5.63796	5.68108	5.42632	5.39187	5.36411	5.28522	4.77114	4.19181	3.76276	0			-3.08023	0.713322	0.711159	0.711466	0.728308	0.728983	0.733802	0.725173	0.737581	0.715123	0.628107
				-3.08014	5.90258	5.63768	5.68078	5.42697	5.39152	5.36407	5.28479	4.77048	4.1921	3.76425	0			-3.08014	0.71166	0.709491	0.709838	0.726612	0.72727	0.732139	0.723507	0.735863	0.713128	0.626368
				-3.08004	5.90187	5.63741	5.68047	5.42761	5.39118	5.36403	5.28436	4.76981	4.19239	3.76574	0			-3.08004	0.709998	0.707823	0.70821	0.724916	0.725556	0.730475	0.721841	0.734145	0.711133	0.62463
				-3.07995	5.90117	5.63713	5.68016	5.42825	5.39083	5.36399	5.28393	4.76914	4.19269	3.76724	0			-3.07995	0.708336	0.706155	0.706582	0.72322	0.723842	0.728812	0.720175	0.732426	0.709137	0.622895
				-3.07985	5.90045	5.63684	5.67984	5.4289	5.39048	5.36395	5.28349	4.76847	4.19299	3.76873	0			-3.07985	0.706673	0.704486	0.704953	0.721523	0.722128	0.727148	0.718508	0.730706	0.707142	0.621161
				-3.07975	5.89974	5.63656	5.67952	5.42954	5.39012	5.3639	5.28304	4.76779	4.19329	3.77022	0			-3.07975	0.705011	0.702818	0.703324	0.719827	0.720413	0.725484	0.716841	0.728985	0.705145	0.61943
				-3.07966	5.89902	5.63628	5.6792	5.43018	5.38977	5.36385	5.28259	4.76711	4.19359	3.77171	0			-3.07966	0.703348	0.701149	0.701694	0.718131	0.718698	0.72382	0.715174	0.727264	0.703149	0.617701
				-3.07956	5.89829	5.63599	5.67887	5.43082	5.38942	5.3638	5.28213	4.76642	4.1939	3.77321	0			-3.07956	0.701686	0.69948	0.700064	0.716435	0.716982	0.722155	0.713506	0.725542	0.701152	0.615974
				-3.07947	5.89756	5.63571	5.67854	5.43147	5.38906	5.36374	5.28167	4.76573	4.19421	3.7747	0			-3.07947	0.700023	0.697812	0.698434	0.714738	0.715266	0.720491	0.711837	0.723819	0.699155	0.614249
				-3.07937	5.89683	5.63542	5.6782	5.43211	5.3887	5.36368	5.2812	4.76503	4.19452	3.77619	0			-3.07937	0.69836	0.696143	0.696803	0.713042	0.71355	0.718826	0.710169	0.722095	0.697157	0.612526
				-3.07927	5.89609	5.63513	5.67785	5.43275	5.38834	5.36362	5.28073	4.76433	4.19484	3.77769	0			-3.07927	0.696697	0.694474	0.695171	0.711346	0.711833	0.717161	0.708499	0.720371	0.69516	0.610805
				-3.07918	5.89535	5.63484	5.6775	5.43338	5.38798	5.36355	5.28025	4.76363	4.19515	3.77918	0			-3.07918	0.695034	0.692805	0.693539	0.70965	0.710116	0.715496	0.70683	0.718646	0.693162	0.609086
				-3.07908	5.8946	5.63455	5.67715	5.43402	5.38762	5.36348	5.27976	4.76292	4.19547	3.78067	0			-3.07908	0.693371	0.691135	0.691907	0.707953	0.708399	0.713831	0.70516	0.71692	0.691163	0.60737
				-3.07899	5.89385	5.63426	5.67679	5.43466	5.38726	5.36341	5.27927	4.76221	4.1958	3.78216	0			-3.07899	0.691707	0.689466	0.690274	0.706257	0.706681	0.712165	0.70349	0.715194	0.689165	0.605655
				-3.07889	5.89309	5.63396	5.67643	5.4353	5.3869	5.36333	5.27878	4.7615	4.19612	3.78365	0			-3.07889	0.690044	0.687796	0.688641	0.70456	0.704963	0.7105	0.701819	0.713467	0.687166	0.603943
				-3.0788	5.89233	5.63367	5.67606	5.43593	5.38653	5.36326	5.27828	4.76078	4.19645	3.78515	0			-3.0788	0.68838	0.686127	0.687007	0.702864	0.703245	0.708834	0.700148	0.711739	0.685167	0.602232
				-3.0787	5.89156	5.63337	5.67569	5.43657	5.38616	5.36317	5.27778	4.76005	4.19678	3.78664	0			-3.0787	0.686716	0.684457	0.685373	0.701168	0.701526	0.707168	0.698476	0.71001	0.683168	0.600524
				-3.0786	5.89079	5.63307	5.67532	5.4372	5.3858	5.36309	5.27727	4.75932	4.19711	3.78813	0			-3.0786	0.685052	0.682787	0.683738	0.699471	0.699807	0.705502	0.696804	0.708281	0.681168	0.598818
				-3.07851	5.89002	5.63277	5.67494	5.43784	5.38543	5.363	5.27675	4.75859	4.19745	3.78961	0			-3.07851	0.683388	0.681117	0.682103	0.697775	0.698087	0.703835	0.695132	0.706551	0.679168	0.597114
				-3.07841	5.88924	5.63247	5.67455	5.43847	5.38506	5.36291	5.27623	4.75786	4.19779	3.7911	0			-3.07841	0.681724	0.679447	0.680467	0.696079	0.696367	0.702169	0.693459	0.70482	0.677168	0.595412
				-3.07832	5.88846	5.63217	5.67416	5.4391	5.38468	5.36281	5.2757	4.75712	4.19813	3.79259	0			-3.07832	0.68006	0.677777	0.678831	0.694382	0.694647	0.700502	0.691786	0.703088	0.675168	0.593712
				-3.07822	5.88767	5.63186	5.67377	5.43973	5.38431	5.36272	5.27517	4.75638	4.19847	3.79408	0			-3.07822	0.678395	0.676107	0.677195	0.692686	0.692926	0.698835	0.690112	0.701356	0.673168	0.592014
				-3.07812	5.88688	5.63156	5.67337	5.44036	5.38394	5.36262	5.27463	4.75563	4.19882	3.79556	0			-3.07812	0.676731	0.674437	0.675558	0.690989	0.691205	0.697167	0.688438	0.699623	0.671168	0.590318
				-3.07803	5.88608	5.63125	5.67297	5.44099	5.38356	5.36251	5.27409	4.75488	4.19916	3.79705	0			-3.07803	0.675066	0.672766	0.67392	0.689293	0.689484	0.6955	0.686763	0.697889	0.669167	0.588624
				-3.07793	5.88528	5.63094	5.67256	5.44162	5.38319	5.3624	5.27354	4.75412	4.19952	3.79853	0			-3.07793	0.673401	0.671096	0.672282	0.687597	0.687762	0.693832	0.685089	0.696155	0.667166	0.586932
				-3.07784	5.88448	5.63064	5.67215	5.44224	5.38281	5.36229	5.27299	4.75337	4.19987	3.80002	0			-3.07784	0.671736	0.669425	0.670643	0.6859	0.68604	0.692164	0.683413	0.69442	0.665165	0.585243
				-3.07774	5.88367	5.63033	5.67173	5.44287	5.38243	5.36218	5.27243	4.7526	4.20022	3.8015	0			-3.07774	0.670071	0.667754	0.669004	0.684204	0.684318	0.690496	0.681737	0.692684	0.663164	0.583555
				-3.07764	5.88285	5.63001	5.67131	5.44349	5.38205	5.36206	5.27187	4.75184	4.20058	3.80298	0			-3.07764	0.668405	0.666083	0.667365	0.682507	0.682595	0.688828	0.680061	0.690948	0.661163	0.58187
				-3.07755	5.88203	5.6297	5.67089	5.44412	5.38167	5.36194	5.2713	4.75107	4.20094	3.80446	0			-3.07755	0.66674	0.664412	0.665725	0.680811	0.680872	0.68716	0.678384	0.68921	0.659162	0.580186
				-3.07745	5.88121	5.62939	5.67046	5.44474	5.38128	5.36181	5.27073	4.7503	4.20131	3.80593	0			-3.07745	0.665074	0.662741	0.664084	0.679115	0.679149	0.685491	0.676707	0.687472	0.65716	0.578505
				-3.07736	5.88038	5.62907	5.67002	5.44536	5.3809	5.36169	5.27015	4.74952	4.20167	3.80741	0			-3.07736	0.663408	0.661069	0.662443	0.677418	0.677425	0.683822	0.67503	0.685734	0.655159	0.576826
				-3.07726	5.87955	5.62875	5.66959	5.44598	5.38051	5.36156	5.26956	4.74874	4.20204	3.80889	0			-3.07726	0.661742	0.659398	0.660802	0.675722	0.675701	0.682153	0.673352	0.683994	0.653157	0.575149
				-3.07717	5.87872	5.62844	5.66914	5.44659	5.38013	5.36142	5.26897	4.74795	4.20241	3.81036	0			-3.07717	0.660076	0.657727	0.65916	0.674025	0.673976	0.680484	0.671673	0.682254	0.651155	0.573473
				-3.07707	5.87788	5.62812	5.6687	5.44721	5.37974	5.36128	5.26838	4.74717	4.20279	3.81183	0			-3.07707	0.658409	0.656055	0.657517	0.672329	0.672252	0.678814	0.669994	0.680513	0.649154	0.5718
				-3.07697	5.87703	5.6278	5.66825	5.44783	5.37935	5.36114	5.26778	4.74637	4.20316	3.8133	0			-3.07697	0.656743	0.654383	0.655874	0.670633	0.670526	0.677144	0.668315	0.678772	0.647152	0.570129
				-3.07688	5.87619	5.62747	5.66779	5.44844	5.37896	5.361	5.26717	4.74558	4.20354	3.81477	0			-3.07688	0.655076	0.652711	0.65423	0.668936	0.668801	0.675474	0.666635	0.677029	0.64515	0.56846
				-3.07678	5.87533	5.62715	5.66733	5.44905	5.37857	5.36085	5.26656	4.74478	4.20392	3.81624	0			-3.07678	0.653409	0.651039	0.652586	0.66724	0.667075	0.673804	0.664955	0.675286	0.643148	0.566793
				-3.07669	5.87448	5.62683	5.66687	5.44966	5.37817	5.3607	5.26595	4.74398	4.2043	3.8177	0			-3.07669	0.651742	0.649367	0.650942	0.665543	0.665349	0.672134	0.663274	0.673543	0.641146	0.565129
				-3.07659	5.87361	5.6265	5.6664	5.45027	5.37778	5.36054	5.26533	4.74317	4.20469	3.81916	0			-3.07659	0.650074	0.647695	0.649297	0.663847	0.663622	0.670463	0.661593	0.671798	0.639144	0.563466
				-3.07649	5.87275	5.62617	5.66593	5.45088	5.37739	5.36039	5.2647	4.74236	4.20508	3.82062	0			-3.07649	0.648407	0.646022	0.647651	0.662151	0.661896	0.668792	0.659911	0.670053	0.637143	0.561805
				-3.0764	5.87188	5.62585	5.66546	5.45149	5.37699	5.36023	5.26407	4.74155	4.20547	3.82208	0			-3.0764	0.646739	0.64435	0.646005	0.660454	0.660168	0.667121	0.658229	0.668307	0.635141	0.560146
				-3.0763	5.87101	5.62552	5.66498	5.45209	5.37659	5.36006	5.26343	4.74073	4.20586	3.82354	0			-3.0763	0.645071	0.642677	0.644358	0.658758	0.658441	0.66545	0.656547	0.666561	0.633139	0.558489
				-3.07621	5.87013	5.62519	5.6645	5.4527	5.37619	5.35989	5.26279	4.73991	4.20626	3.825	0			-3.07621	0.643403	0.641004	0.642711	0.657061	0.656713	0.663778	0.654864	0.664814	0.631137	0.556835
				-3.07611	5.86925	5.62486	5.66401	5.4533	5.37579	5.35972	5.26215	4.73909	4.20665	3.82645	0			-3.07611	0.641734	0.639331	0.641063	0.655365	0.654985	0.662107	0.65318	0.663066	0.629135	0.555182
				-3.07601	5.86836	5.62452	5.66352	5.4539	5.37539	5.35955	5.2615	4.73826	4.20705	3.8279	0			-3.07601	0.640066	0.637658	0.639415	0.653668	0.653256	0.660435	0.651496	0.661317	0.627133	0.553531
				-3.07592	5.86747	5.62419	5.66302	5.4545	5.37499	5.35937	5.26084	4.73743	4.20746	3.82935	0			-3.07592	0.638397	0.635985	0.637766	0.651972	0.651527	0.658762	0.649812	0.659568	0.625131	0.551883
				-3.07582	5.86657	5.62385	5.66253	5.45509	5.37459	5.35919	5.26018	4.7366	4.20786	3.83079	0			-3.07582	0.636728	0.634312	0.636117	0.650276	0.649798	0.65709	0.648127	0.657817	0.62313	0.550236
				-3.07573	5.86568	5.62352	5.66202	5.45569	5.37418	5.359	5.25951	4.73576	4.20827	3.83224	0			-3.07573	0.635058	0.632639	0.634467	0.648579	0.648069	0.655417	0.646441	0.656067	0.621128	0.548592
				-3.07563	5.86477	5.62318	5.66152	5.45628	5.37378	5.35881	5.25884	4.73492	4.20868	3.83368	0			-3.07563	0.633389	0.630965	0.632817	0.646883	0.646339	0.653744	0.644755	0.654315	0.619127	0.546949
				-3.07554	5.86387	5.62284	5.66101	5.45688	5.37337	5.35862	5.25816	4.73408	4.20909	3.83511	0			-3.07554	0.631719	0.629291	0.631166	0.645186	0.644609	0.652071	0.643069	0.652563	0.617125	0.545308
				-3.07544	5.86296	5.6225	5.66049	5.45747	5.37296	5.35842	5.25748	4.73324	4.2095	3.83655	0			-3.07544	0.630049	0.627618	0.629514	0.64349	0.642878	0.650398	0.641382	0.65081	0.615124	0.54367
				-3.07534	5.86204	5.62216	5.65997	5.45805	5.37256	5.35822	5.25679	4.73239	4.20992	3.83798	0			-3.07534	0.628379	0.625944	0.627862	0.641793	0.641147	0.648724	0.639695	0.649056	0.613123	0.542033
				-3.07525	5.86112	5.62182	5.65945	5.45864	5.37215	5.35802	5.2561	4.73153	4.21033	3.83941	0			-3.07525	0.626708	0.62427	0.62621	0.640097	0.639416	0.64705	0.638007	0.647302	0.611122	0.540398
				-3.07515	5.8602	5.62147	5.65893	5.45923	5.37174	5.35782	5.2554	4.73068	4.21076	3.84084	0			-3.07515	0.625038	0.622596	0.624557	0.638401	0.637684	0.645376	0.636318	0.645547	0.609121	0.538766
				-3.07506	5.85927	5.62113	5.6584	5.45981	5.37132	5.35761	5.2547	4.72982	4.21118	3.84226	0			-3.07506	0.623367	0.620921	0.622903	0.636704	0.635953	0.643702	0.63463	0.643791	0.60712	0.537135
				-3.07496	5.85834	5.62078	5.65787	5.46039	5.37091	5.35739	5.25399	4.72896	4.2116	3.84369	0			-3.07496	0.621696	0.619247	0.621249	0.635008	0.63422	0.642027	0.63294	0.642035	0.605119	0.535506
				-3.07486	5.85741	5.62044	5.65733	5.46097	5.3705	5.35718	5.25328	4.72809	4.21203	3.84511	0			-3.07486	0.620024	0.617572	0.619594	0.633311	0.632488	0.640352	0.63125	0.640278	0.603118	0.53388
				-3.07477	5.85647	5.62009	5.65679	5.46155	5.37008	5.35696	5.25257	4.72722	4.21246	3.84652	0			-3.07477	0.618352	0.615898	0.617939	0.631615	0.630755	0.638677	0.62956	0.63852	0.601118	0.532255
				-3.07467	5.85553	5.61974	5.65625	5.46212	5.36967	5.35673	5.25184	4.72635	4.21289	3.84793	0			-3.07467	0.616681	0.614223	0.616283	0.629918	0.629022	0.637002	0.627869	0.636762	0.599118	0.530632
				-3.07458	5.85458	5.61939	5.6557	5.46269	5.36925	5.35651	5.25112	4.72548	4.21332	3.84934	0			-3.07458	0.615008	0.612548	0.614627	0.628222	0.627289	0.635326	0.626178	0.635003	0.597118	0.529011
				-3.07448	5.85363	5.61904	5.65515	5.46327	5.36883	5.35628	5.25039	4.7246	4.21376	3.85075	0			-3.07448	0.613336	0.610873	0.61297	0.626525	0.625555	0.63365	0.624486	0.633243	0.595118	0.527393
				-3.07439	5.85268	5.61869	5.6546	5.46384	5.36841	5.35604	5.24965	4.72372	4.2142	3.85215	0			-3.07439	0.611663	0.609197	0.611313	0.624829	0.623821	0.631974	0.622793	0.631482	0.593118	0.525776
				-3.07429	5.85172	5.61833	5.65404	5.4644	5.36799	5.35581	5.24891	4.72284	4.21464	3.85355	0			-3.07429	0.60999	0.607522	0.609655	0.623132	0.622086	0.630297	0.6211	0.629721	0.591119	0.524161
				-3.07419	5.85076	5.61798	5.65348	5.46497	5.36757	5.35556	5.24816	4.72195	4.21508	3.85495	0			-3.07419	0.608317	0.605846	0.607996	0.621436	0.620352	0.628621	0.619407	0.627959	0.589119	0.522548
				-3.0741	5.84979	5.61762	5.65292	5.46553	5.36715	5.35532	5.24741	4.72106	4.21552	3.85634	0			-3.0741	0.606643	0.604171	0.606337	0.619739	0.618616	0.626944	0.617713	0.626196	0.58712	0.520936
				-3.074	5.84882	5.61727	5.65235	5.46609	5.36673	5.35507	5.24665	4.72017	4.21597	3.85773	0			-3.074	0.604969	0.602495	0.604677	0.618042	0.616881	0.625267	0.616018	0.624433	0.585122	0.519327
				-3.07391	5.84785	5.61691	5.65178	5.46665	5.3663	5.35482	5.24589	4.71928	4.21642	3.85912	0			-3.07391	0.603295	0.600819	0.603017	0.616346	0.615145	0.623589	0.614323	0.622669	0.583123	0.51772
				-3.07381	5.84688	5.61655	5.65121	5.46721	5.36588	5.35457	5.24513	4.71838	4.21687	3.8605	0			-3.07381	0.601621	0.599143	0.601356	0.614649	0.613409	0.621911	0.612628	0.620904	0.581125	0.516115
				-3.07371	5.84589	5.61619	5.65063	5.46776	5.36545	5.35431	5.24436	4.71748	4.21732	3.86188	0			-3.07371	0.599946	0.597467	0.599695	0.612953	0.611673	0.620233	0.610932	0.619139	0.579127	0.514511
				-3.07362	5.84491	5.61583	5.65005	5.46832	5.36503	5.35405	5.24358	4.71658	4.21777	3.86326	0			-3.07362	0.598271	0.59579	0.598033	0.611256	0.609936	0.618555	0.609235	0.617373	0.577129	0.51291
				-3.07352	5.84392	5.61547	5.64947	5.46887	5.3646	5.35378	5.2428	4.71567	4.21823	3.86463	0			-3.07352	0.596596	0.594114	0.59637	0.609559	0.608199	0.616876	0.607538	0.615606	0.575131	0.51131
				-3.07343	5.84293	5.61511	5.64888	5.46941	5.36417	5.35351	5.24202	4.71476	4.21869	3.866	0			-3.07343	0.59492	0.592437	0.594707	0.607863	0.606462	0.615198	0.60584	0.613838	0.573134	0.509712
				-3.07333	5.84194	5.61475	5.64829	5.46996	5.36374	5.35324	5.24123	4.71385	4.21915	3.86736	0			-3.07333	0.593244	0.590761	0.593044	0.606166	0.604724	0.613518	0.604142	0.61207	0.571137	0.508116
				-3.07323	5.84094	5.61438	5.6477	5.4705	5.36331	5.35297	5.24044	4.71294	4.21961	3.86873	0			-3.07323	0.591568	0.589084	0.591379	0.604469	0.602987	0.611839	0.602443	0.610301	0.569141	0.506522
				-3.07314	5.83994	5.61402	5.6471	5.47104	5.36288	5.35269	5.23964	4.71202	4.22008	3.87008	0			-3.07314	0.589892	0.587407	0.589715	0.602773	0.601248	0.610159	0.600744	0.608532	0.567144	0.50493
				-3.07304	5.83893	5.61365	5.6465	5.47158	5.36245	5.35241	5.23884	4.7111	4.22054	3.87143	0			-3.07304	0.588215	0.585729	0.588049	0.601076	0.59951	0.608479	0.599044	0.606762	0.565148	0.50334
				-3.07295	5.83792	5.61329	5.6459	5.47212	5.36202	5.35212	5.23803	4.71018	4.22101	3.87278	0			-3.07295	0.586538	0.584052	0.586383	0.599379	0.597771	0.606799	0.597344	0.604991	0.563153	0.501752
				-3.07285	5.83691	5.61292	5.6453	5.47266	5.36159	5.35183	5.23722	4.70926	4.22148	3.87413	0			-3.07285	0.58486	0.582374	0.584717	0.597682	0.596032	0.605118	0.595643	0.603219	0.561157	0.500165
				-3.07276	5.8359	5.61255	5.64469	5.47319	5.36115	5.35154	5.2364	4.70833	4.22195	3.87547	0			-3.07276	0.583183	0.580697	0.58305	0.595986	0.594292	0.603438	0.593941	0.601447	0.559162	0.49858
				-3.07266	5.83488	5.61218	5.64408	5.47372	5.36072	5.35124	5.23558	4.7074	4.22243	3.87681	0			-3.07266	0.581504	0.579019	0.581382	0.594289	0.592553	0.601756	0.592239	0.599674	0.557168	0.496997
				-3.07256	5.83385	5.61181	5.64347	5.47424	5.36028	5.35094	5.23475	4.70647	4.22291	3.87814	0			-3.07256	0.579826	0.577341	0.579714	0.592592	0.590812	0.600075	0.590537	0.5979	0.555173	0.495416
				-3.07247	5.83283	5.61144	5.64285	5.47477	5.35984	5.35064	5.23392	4.70554	4.22338	3.87947	0			-3.07247	0.578147	0.575663	0.578045	0.590895	0.589072	0.598393	0.588833	0.596126	0.553179	0.493837
				-3.07237	5.8318	5.61107	5.64223	5.47529	5.35941	5.35033	5.23309	4.70461	4.22386	3.88079	0			-3.07237	0.576468	0.573985	0.576376	0.589198	0.587331	0.596711	0.58713	0.594351	0.551186	0.49226
				-3.07228	5.83077	5.6107	5.64161	5.47581	5.35897	5.35002	5.23225	4.70367	4.22434	3.88211	0			-3.07228	0.574789	0.572306	0.574706	0.587501	0.58559	0.595029	0.585425	0.592575	0.549193	0.490684
				-3.07218	5.82973	5.61032	5.64099	5.47633	5.35853	5.34971	5.23141	4.70273	4.22483	3.88343	0			-3.07218	0.573109	0.570628	0.573035	0.585804	0.583849	0.593346	0.58372	0.590799	0.5472	0.489111
				-3.07208	5.82869	5.60995	5.64036	5.47685	5.35809	5.3494	5.23056	4.70178	4.22531	3.88474	0			-3.07208	0.571429	0.568949	0.571364	0.584107	0.582107	0.591663	0.582015	0.589022	0.545207	0.487539
				-3.07199	5.82765	5.60957	5.63973	5.47736	5.35765	5.34908	5.22971	4.70084	4.2258	3.88604	0			-3.07199	0.569749	0.56727	0.569692	0.58241	0.580366	0.58998	0.580309	0.587245	0.543215	0.485968
				-3.07189	5.8266	5.6092	5.6391	5.47787	5.35721	5.34875	5.22885	4.69989	4.22629	3.88734	0			-3.07189	0.568068	0.565592	0.56802	0.580713	0.578623	0.588296	0.578602	0.585466	0.541224	0.4844
				-3.0718	5.82556	5.60882	5.63846	5.47838	5.35677	5.34843	5.22799	4.69894	4.22678	3.88864	0			-3.0718	0.566387	0.563912	0.566347	0.579016	0.576881	0.586612	0.576895	0.583687	0.539233	0.482833
				-3.0717	5.8245	5.60844	5.63783	5.47888	5.35633	5.3481	5.22712	4.69799	4.22727	3.88993	0			-3.0717	0.564706	0.562233	0.564674	0.577319	0.575138	0.584928	0.575187	0.581908	0.537242	0.481269
				-3.0716	5.82345	5.60807	5.63719	5.47938	5.35589	5.34776	5.22626	4.69704	4.22777	3.89122	0			-3.0716	0.563024	0.560554	0.563	0.575621	0.573395	0.583244	0.573479	0.580127	0.535252	0.479706
				-3.07151	5.82239	5.60769	5.63655	5.47988	5.35544	5.34742	5.22538	4.69608	4.22826	3.89251	0			-3.07151	0.561342	0.558874	0.561325	0.573924	0.571651	0.581559	0.57177	0.578346	0.533262	0.478144
				-3.07141	5.82133	5.60731	5.6359	5.48038	5.355	5.34708	5.2245	4.69513	4.22876	3.89378	0			-3.07141	0.559659	0.557194	0.55965	0.572227	0.569908	0.579874	0.570061	0.576565	0.531273	0.476585
				-3.07132	5.82027	5.60693	5.63525	5.48088	5.35456	5.34674	5.22362	4.69417	4.22926	3.89506	0			-3.07132	0.557976	0.555515	0.557974	0.570529	0.568164	0.578188	0.568351	0.574782	0.529284	0.475027
				-3.07122	5.8192	5.60655	5.6346	5.48137	5.35411	5.34639	5.22274	4.69321	4.22976	3.89633	0			-3.07122	0.556293	0.553835	0.556298	0.568832	0.566419	0.576502	0.56664	0.573	0.527295	0.473471
				-3.07113	5.81813	5.60616	5.63395	5.48186	5.35366	5.34604	5.22185	4.69224	4.23027	3.89759	0			-3.07113	0.55461	0.552154	0.554621	0.567135	0.564675	0.574816	0.564929	0.571216	0.525307	0.471917
				-3.07103	5.81706	5.60578	5.6333	5.48235	5.35322	5.34569	5.22095	4.69128	4.23077	3.89885	0			-3.07103	0.552926	0.550474	0.552943	0.565437	0.56293	0.57313	0.563217	0.569432	0.52332	0.470364
				-3.07093	5.81598	5.6054	5.63264	5.48283	5.35277	5.34533	5.22005	4.69031	4.23128	3.9001	0			-3.07093	0.551242	0.548794	0.551265	0.56374	0.561185	0.571443	0.561504	0.567647	0.521333	0.468813
				-3.07084	5.8149	5.60502	5.63199	5.48331	5.35232	5.34497	5.21915	4.68934	4.23178	3.90135	0			-3.07084	0.549557	0.547113	0.549586	0.562042	0.559439	0.569756	0.559791	0.565861	0.519346	0.467264
				-3.07074	5.81382	5.60463	5.63133	5.48379	5.35188	5.34461	5.21824	4.68837	4.23229	3.9026	0			-3.07074	0.547872	0.545432	0.547907	0.560344	0.557694	0.568068	0.558078	0.564075	0.51736	0.465716
				-3.07065	5.81273	5.60425	5.63066	5.48427	5.35143	5.34424	5.21733	4.6874	4.2328	3.90384	0			-3.07065	0.546186	0.543751	0.546227	0.558647	0.555947	0.56638	0.556363	0.562288	0.515375	0.464171
				-3.07055	5.81165	5.60386	5.63	5.48474	5.35098	5.34387	5.21642	4.68643	4.23332	3.90507	0			-3.07055	0.544501	0.54207	0.544546	0.556949	0.554201	0.564692	0.554649	0.560501	0.51339	0.462626
				-3.07045	5.81056	5.60348	5.62933	5.48521	5.35053	5.3435	5.2155	4.68545	4.23383	3.9063	0			-3.07045	0.542814	0.540389	0.542865	0.555251	0.552455	0.563004	0.552933	0.558712	0.511406	0.461084
				-3.07036	5.80946	5.60309	5.62866	5.48568	5.35008	5.34312	5.21458	4.68447	4.23435	3.90752	0			-3.07036	0.541128	0.538708	0.541184	0.553553	0.550708	0.561315	0.551217	0.556924	0.509422	0.459543
				-3.07026	5.80837	5.60271	5.62799	5.48615	5.34963	5.34274	5.21365	4.68349	4.23487	3.90874	0			-3.07026	0.539441	0.537026	0.539501	0.551855	0.54896	0.559626	0.5495	0.555134	0.507438	0.458004
				-3.07017	5.80727	5.60232	5.62732	5.48661	5.34918	5.34236	5.21272	4.68251	4.23538	3.90995	0			-3.07017	0.537754	0.535344	0.537818	0.550157	0.547213	0.557936	0.547783	0.553344	0.505456	0.456467
				-3.07007	5.80617	5.60193	5.62665	5.48707	5.34873	5.34197	5.21179	4.68153	4.23591	3.91116	0			-3.07007	0.536066	0.533662	0.536135	0.548459	0.545465	0.556246	0.546065	0.551553	0.503473	0.454931
				-3.06997	5.80507	5.60154	5.62597	5.48753	5.34828	5.34158	5.21085	4.68055	4.23643	3.91236	0			-3.06997	0.534378	0.53198	0.534451	0.546761	0.543717	0.554556	0.544347	0.549762	0.501492	0.453397
				-3.06988	5.80396	5.60115	5.62529	5.48798	5.34783	5.34119	5.20991	4.67956	4.23695	3.91356	0			-3.06988	0.532689	0.530298	0.532766	0.545063	0.541969	0.552866	0.542628	0.54797	0.499511	0.451864
				-3.06978	5.80285	5.60076	5.62461	5.48843	5.34738	5.3408	5.20896	4.67857	4.23748	3.91475	0			-3.06978	0.531	0.528616	0.531081	0.543365	0.54022	0.551175	0.540908	0.546177	0.49753	0.450333
				-3.06969	5.80174	5.60037	5.62393	5.48888	5.34692	5.3404	5.20801	4.67759	4.238	3.91593	0			-3.06969	0.529311	0.526933	0.529395	0.541666	0.538471	0.549483	0.539187	0.544384	0.49555	0.448804
				-3.06959	5.80063	5.59998	5.62325	5.48933	5.34647	5.33999	5.20706	4.6766	4.23853	3.91711	0			-3.06959	0.527621	0.525251	0.527709	0.539968	0.536722	0.547792	0.537466	0.54259	0.493571	0.447276
				-3.0695	5.79951	5.59959	5.62256	5.48977	5.34602	5.33959	5.2061	4.67561	4.23906	3.91829	0			-3.0695	0.525931	0.523568	0.526022	0.53827	0.534973	0.5461	0.535745	0.540796	0.491592	0.44575
				-3.0694	5.79839	5.5992	5.62188	5.49021	5.34557	5.33918	5.20514	4.67461	4.23959	3.91945	0			-3.0694	0.524241	0.521885	0.524334	0.536571	0.533223	0.544407	0.534023	0.539001	0.489614	0.444225
				-3.0693	5.79727	5.59881	5.62119	5.49065	5.34511	5.33877	5.20418	4.67362	4.24012	3.92062	0			-3.0693	0.52255	0.520202	0.522646	0.534872	0.531473	0.542714	0.5323	0.537205	0.487637	0.442702
				-3.06921	5.79615	5.59842	5.6205	5.49108	5.34466	5.33835	5.20321	4.67263	4.24066	3.92177	0			-3.06921	0.520858	0.518519	0.520957	0.533174	0.529723	0.541021	0.530576	0.535409	0.48566	0.441181
				-3.06911	5.79502	5.59803	5.61981	5.49151	5.34421	5.33793	5.20224	4.67163	4.24119	3.92293	0			-3.06911	0.519167	0.516835	0.519268	0.531475	0.527972	0.539328	0.528852	0.533612	0.483684	0.439661
				-3.06902	5.79389	5.59764	5.61911	5.49194	5.34375	5.33751	5.20127	4.67063	4.24173	3.92407	0			-3.06902	0.517474	0.515152	0.517578	0.529776	0.526221	0.537634	0.527127	0.531814	0.481708	0.438143
				-3.06892	5.79276	5.59725	5.61842	5.49237	5.3433	5.33709	5.20029	4.66963	4.24227	3.92521	0			-3.06892	0.515782	0.513468	0.515887	0.528077	0.52447	0.53594	0.525402	0.530016	0.479733	0.436626
				-3.06882	5.79163	5.59685	5.61773	5.49279	5.34284	5.33666	5.19931	4.66863	4.24281	3.92634	0			-3.06882	0.514089	0.511784	0.514196	0.526378	0.522719	0.534245	0.523676	0.528217	0.477759	0.435111
				-3.06873	5.7905	5.59646	5.61703	5.49321	5.34239	5.33623	5.19832	4.66763	4.24335	3.92747	0			-3.06873	0.512395	0.5101	0.512505	0.524679	0.520967	0.53255	0.521949	0.526417	0.475785	0.433597
				-3.06863	5.78936	5.59607	5.61633	5.49363	5.34193	5.3358	5.19734	4.66663	4.24389	3.92859	0			-3.06863	0.510701	0.508416	0.510812	0.52298	0.519215	0.530855	0.520222	0.524617	0.473812	0.432085
				-3.06854	5.78822	5.59567	5.61563	5.49404	5.34148	5.33536	5.19634	4.66563	4.24443	3.92971	0			-3.06854	0.509007	0.506731	0.509119	0.521281	0.517463	0.529159	0.518494	0.522817	0.47184	0.430574
				-3.06844	5.78708	5.59528	5.61493	5.49445	5.34102	5.33492	5.19535	4.66463	4.24498	3.93082	0			-3.06844	0.507312	0.505047	0.507426	0.519581	0.51571	0.527463	0.516765	0.521015	0.469869	0.429065
				-3.06835	5.78594	5.59488	5.61423	5.49486	5.34057	5.33448	5.19435	4.66362	4.24552	3.93192	0			-3.06835	0.505617	0.503362	0.505732	0.517882	0.513958	0.525766	0.515036	0.519213	0.467898	0.427557
				-3.06825	5.78479	5.59449	5.61353	5.49527	5.34011	5.33403	5.19335	4.66262	4.24607	3.93302	0			-3.06825	0.503922	0.501677	0.504037	0.516182	0.512205	0.524069	0.513306	0.517411	0.465928	0.426051
				-3.06815	5.78365	5.5941	5.61282	5.49567	5.33966	5.33358	5.19235	4.66161	4.24662	3.93411	0			-3.06815	0.502225	0.499992	0.502342	0.514483	0.510452	0.522372	0.511576	0.515608	0.463958	0.424546
				-3.06806	5.7825	5.5937	5.61212	5.49607	5.3392	5.33313	5.19134	4.6606	4.24717	3.9352	0			-3.06806	0.500529	0.498307	0.500646	0.512783	0.508698	0.520674	0.509844	0.513804	0.461989	0.423043
				-3.06796	5.78135	5.59331	5.61141	5.49646	5.33875	5.33268	5.19033	4.65959	4.24772	3.93628	0			-3.06796	0.498832	0.496622	0.49895	0.511083	0.506944	0.518976	0.508113	0.512	0.460021	0.421541
				-3.06787	5.78019	5.59291	5.6107	5.49686	5.33829	5.33222	5.18931	4.65859	4.24827	3.93735	0			-3.06787	0.497135	0.494936	0.497253	0.509383	0.50519	0.517278	0.50638	0.510195	0.458054	0.420041
				-3.06777	5.77904	5.59252	5.61	5.49725	5.33784	5.33176	5.1883	4.65758	4.24882	3.93842	0			-3.06777	0.495437	0.493251	0.495555	0.507683	0.503436	0.515579	0.504647	0.50839	0.456087	0.418542
				-3.06767	5.77788	5.59212	5.60929	5.49763	5.33738	5.3313	5.18728	4.65657	4.24938	3.93948	0			-3.06767	0.493739	0.491565	0.493857	0.505983	0.501682	0.513879	0.502913	0.506584	0.454121	0.417045
				-3.06758	5.77673	5.59173	5.60858	5.49802	5.33692	5.33083	5.18625	4.65555	4.24993	3.94053	0			-3.06758	0.49204	0.489879	0.492159	0.504283	0.499927	0.51218	0.501179	0.504777	0.452156	0.415549
				-3.06748	5.77557	5.59133	5.60787	5.4984	5.33647	5.33036	5.18523	4.65454	4.25049	3.94158	0			-3.06748	0.490341	0.488193	0.490459	0.502583	0.498172	0.51048	0.499444	0.50297	0.450192	0.414054
				-3.06739	5.7744	5.59094	5.60715	5.49878	5.33601	5.32989	5.1842	4.65353	4.25105	3.94262	0			-3.06739	0.488641	0.486506	0.48876	0.500882	0.496416	0.508779	0.497708	0.501162	0.448228	0.412561
				-3.06729	5.77324	5.59054	5.60644	5.49915	5.33556	5.32942	5.18317	4.65252	4.25161	3.94366	0			-3.06729	0.486941	0.48482	0.487059	0.499182	0.494661	0.507078	0.495972	0.499354	0.446265	0.411069
				-3.06719	5.77208	5.59015	5.60573	5.49953	5.3351	5.32894	5.18213	4.65151	4.25217	3.94469	0			-3.06719	0.485241	0.483133	0.485358	0.497481	0.492905	0.505377	0.494234	0.497545	0.444303	0.409578
				-3.0671	5.77091	5.58975	5.60502	5.4999	5.33465	5.32846	5.1811	4.65049	4.25273	3.94571	0			-3.0671	0.48354	0.481447	0.483657	0.49578	0.491149	0.503675	0.492497	0.495735	0.442342	0.408089
				-3.067	5.76974	5.58936	5.6043	5.50026	5.33419	5.32798	5.18006	4.64948	4.25329	3.94672	0			-3.067	0.481838	0.47976	0.481954	0.494079	0.489393	0.501973	0.490758	0.493925	0.440381	0.406602
				-3.06691	5.76857	5.58896	5.60359	5.50062	5.33374	5.32749	5.17901	4.64846	4.25385	3.94773	0			-3.06691	0.480136	0.478073	0.480252	0.492378	0.487636	0.50027	0.489019	0.492114	0.438421	0.405115
				-3.06681	5.7674	5.58857	5.60287	5.50098	5.33328	5.327	5.17797	4.64745	4.25442	3.94873	0			-3.06681	0.478434	0.476386	0.478548	0.490677	0.48588	0.498567	0.48728	0.490303	0.436462	0.40363
				-3.06672	5.76623	5.58817	5.60216	5.50134	5.33283	5.32651	5.17692	4.64643	4.25498	3.94973	0			-3.06672	0.476731	0.474698	0.476845	0.488976	0.484123	0.496864	0.485539	0.488491	0.434504	0.402147
				-3.06662	5.76506	5.58778	5.60144	5.50169	5.33238	5.32602	5.17587	4.64542	4.25555	3.95072	0			-3.06662	0.475028	0.473011	0.47514	0.487275	0.482365	0.49516	0.483798	0.486679	0.432547	0.400664
				-3.06652	5.76388	5.58738	5.60072	5.50205	5.33192	5.32552	5.17481	4.6444	4.25612	3.9517	0			-3.06652	0.473324	0.471323	0.473435	0.485573	0.480608	0.493456	0.482056	0.484866	0.43059	0.399183
				-3.06643	5.76271	5.58699	5.60001	5.50239	5.33147	5.32502	5.17376	4.64339	4.25668	3.95268	0			-3.06643	0.47162	0.469635	0.47173	0.483872	0.47885	0.491751	0.480314	0.483053	0.428634	0.397703
				-3.06633	5.76153	5.58659	5.59929	5.50274	5.33102	5.32452	5.1727	4.64237	4.25725	3.95365	0			-3.06633	0.469916	0.467947	0.470024	0.48217	0.477092	0.490046	0.478571	0.481239	0.426679	0.396225
				-3.06624	5.76035	5.5862	5.59857	5.50308	5.33056	5.32401	5.17164	4.64136	4.25782	3.95461	0			-3.06624	0.46821	0.466259	0.468317	0.480468	0.475334	0.48834	0.476827	0.479424	0.424725	0.394748
				-3.06614	5.75917	5.5858	5.59785	5.50342	5.33011	5.32351	5.17057	4.64034	4.25839	3.95556	0			-3.06614	0.466505	0.464571	0.46661	0.478766	0.473575	0.486634	0.475083	0.477609	0.422772	0.393272
				-3.06604	5.75799	5.58541	5.59714	5.50375	5.32966	5.323	5.16951	4.63932	4.25897	3.95651	0			-3.06604	0.464799	0.462882	0.464902	0.477064	0.471817	0.484928	0.473338	0.475794	0.420819	0.391797
				-3.06595	5.75681	5.58502	5.59642	5.50409	5.32921	5.32249	5.16844	4.63831	4.25954	3.95746	0			-3.06595	0.463092	0.461194	0.463194	0.475362	0.470058	0.483221	0.471592	0.473978	0.418868	0.390324
				-3.06585	5.75563	5.58462	5.5957	5.50441	5.32875	5.32197	5.16737	4.63729	4.26011	3.95839	0			-3.06585	0.461385	0.459505	0.461485	0.473659	0.468299	0.481514	0.469846	0.472161	0.416917	0.388852
				-3.06576	5.75444	5.58423	5.59498	5.50474	5.3283	5.32145	5.1663	4.63627	4.26069	3.95932	0			-3.06576	0.459678	0.457816	0.459775	0.471957	0.46654	0.479806	0.468098	0.470344	0.414967	0.387381
				-3.06566	5.75326	5.58384	5.59426	5.50506	5.32785	5.32093	5.16522	4.63526	4.26126	3.96024	0			-3.06566	0.45797	0.456127	0.458065	0.470254	0.46478	0.478098	0.466351	0.468526	0.413018	0.385912
				-3.06556	5.75207	5.58344	5.59354	5.50538	5.3274	5.32041	5.16414	4.63424	4.26184	3.96115	0			-3.06556	0.456261	0.454438	0.456355	0.468551	0.46302	0.476389	0.464602	0.466708	0.41107	0.384443
				-3.06547	5.75089	5.58305	5.59282	5.5057	5.32695	5.31989	5.16306	4.63323	4.26242	3.96206	0			-3.06547	0.454553	0.452748	0.454644	0.466848	0.46126	0.47468	0.462853	0.464889	0.409123	0.382976
				-3.06537	5.7497	5.58266	5.59211	5.50601	5.3265	5.31936	5.16198	4.63221	4.26299	3.96296	0			-3.06537	0.452843	0.451059	0.452932	0.465145	0.4595	0.472971	0.461103	0.46307	0.407176	0.38151
				-3.06528	5.74851	5.58227	5.59139	5.50632	5.32605	5.31883	5.1609	4.6312	4.26357	3.96385	0			-3.06528	0.451133	0.449369	0.45122	0.463442	0.457739	0.471261	0.459353	0.46125	0.405231	0.380045
				-3.06518	5.74732	5.58188	5.59067	5.50663	5.3256	5.3183	5.15981	4.63018	4.26415	3.96474	0			-3.06518	0.449423	0.447679	0.449507	0.461739	0.455979	0.46955	0.457602	0.45943	0.403286	0.378582
				-3.06509	5.74613	5.58149	5.58995	5.50694	5.32516	5.31776	5.15872	4.62917	4.26473	3.96562	0			-3.06509	0.447712	0.445989	0.447794	0.460035	0.454218	0.46784	0.45585	0.457609	0.401342	0.377119
				-3.06499	5.74494	5.5811	5.58923	5.50724	5.32471	5.31723	5.15763	4.62815	4.26531	3.96649	0			-3.06499	0.446001	0.444299	0.44608	0.458332	0.452457	0.466128	0.454097	0.455788	0.399399	0.375658
				-3.06489	5.74375	5.58071	5.58852	5.50754	5.32426	5.31669	5.15654	4.62714	4.2659	3.96736	0			-3.06489	0.444289	0.442609	0.444366	0.456628	0.450696	0.464417	0.452344	0.453966	0.397457	0.374198
				-3.0648	5.74256	5.58032	5.5878	5.50783	5.32382	5.31615	5.15545	4.62612	4.26648	3.96822	0			-3.0648	0.442577	0.440919	0.442651	0.454924	0.448934	0.462704	0.45059	0.452144	0.395516	0.372739
				-3.0647	5.74136	5.57993	5.58708	5.50812	5.32337	5.3156	5.15435	4.62511	4.26706	3.96907	0			-3.0647	0.440864	0.439228	0.440936	0.45322	0.447172	0.460992	0.448836	0.450321	0.393576	0.371282
				-3.06461	5.74017	5.57954	5.58636	5.50841	5.32293	5.31506	5.15325	4.6241	4.26764	3.96991	0			-3.06461	0.439151	0.437537	0.43922	0.451516	0.44541	0.459279	0.447081	0.448497	0.391637	0.369825
				-3.06451	5.73898	5.57915	5.58565	5.5087	5.32248	5.31451	5.15216	4.62309	4.26823	3.97075	0			-3.06451	0.437437	0.435847	0.437503	0.449811	0.443648	0.457565	0.445325	0.446674	0.389699	0.368369
				-3.06441	5.73778	5.57876	5.58493	5.50898	5.32204	5.31396	5.15105	4.62207	4.26881	3.97157	0			-3.06441	0.435723	0.434156	0.435786	0.448107	0.441886	0.455851	0.443568	0.44485	0.387762	0.366915
				-3.06432	5.73659	5.57838	5.58422	5.50926	5.32159	5.31341	5.14995	4.62106	4.2694	3.9724	0			-3.06432	0.434008	0.432465	0.434069	0.446402	0.440123	0.454137	0.441811	0.443025	0.385825	0.365462
				-3.06422	5.73539	5.57799	5.5835	5.50953	5.32115	5.31285	5.14885	4.62005	4.26999	3.97321	0			-3.06422	0.432293	0.430773	0.432351	0.444697	0.438361	0.452422	0.440053	0.4412	0.38389	0.364009
				-3.06413	5.7342	5.5776	5.58279	5.50981	5.32071	5.3123	5.14774	4.61904	4.27057	3.97402	0			-3.06413	0.430577	0.429082	0.430633	0.442992	0.436598	0.450706	0.438294	0.439374	0.381955	0.362558
				-3.06403	5.733	5.57722	5.58208	5.51008	5.32027	5.31174	5.14663	4.61804	4.27116	3.97482	0			-3.06403	0.428861	0.42739	0.428914	0.441287	0.434835	0.44899	0.436535	0.437548	0.380022	0.361108
				-3.06393	5.73181	5.57683	5.58136	5.51034	5.31983	5.31118	5.14552	4.61703	4.27175	3.97561	0			-3.06393	0.427144	0.425699	0.427194	0.439581	0.433071	0.447274	0.434775	0.435721	0.378089	0.359659
				-3.06384	5.73061	5.57645	5.58065	5.51061	5.31939	5.31061	5.14441	4.61602	4.27234	3.9764	0			-3.06384	0.425427	0.424007	0.425474	0.437876	0.431308	0.445557	0.433014	0.433894	0.376158	0.358211
				-3.06374	5.72942	5.57606	5.57994	5.51087	5.31895	5.31005	5.1433	4.61501	4.27293	3.97717	0			-3.06374	0.42371	0.422315	0.423754	0.43617	0.429544	0.44384	0.431253	0.432067	0.374227	0.356764
				-3.06365	5.72822	5.57568	5.57923	5.51113	5.31851	5.30948	5.14219	4.61401	4.27352	3.97794	0			-3.06365	0.421992	0.420623	0.422032	0.434464	0.42778	0.442122	0.429491	0.430239	0.372298	0.355318
				-3.06355	5.72702	5.5753	5.57852	5.51138	5.31808	5.30891	5.14107	4.613	4.27411	3.97871	0			-3.06355	0.420273	0.41893	0.420311	0.432758	0.426016	0.440404	0.427728	0.428411	0.370369	0.353873
				-3.06346	5.72583	5.57492	5.57781	5.51163	5.31764	5.30834	5.13996	4.612	4.2747	3.97946	0			-3.06346	0.418554	0.417238	0.418589	0.431052	0.424252	0.438685	0.425965	0.426582	0.368441	0.35243
				-3.06336	5.72463	5.57454	5.57711	5.51188	5.31721	5.30777	5.13884	4.611	4.27529	3.98021	0			-3.06336	0.416834	0.415546	0.416866	0.429345	0.422488	0.436966	0.424201	0.424752	0.366515	0.350987
				-3.06326	5.72343	5.57416	5.5764	5.51213	5.31677	5.30719	5.13772	4.61	4.27588	3.98095	0			-3.06326	0.415114	0.413853	0.415143	0.427639	0.420723	0.435247	0.422436	0.422923	0.364589	0.349545
				-3.06317	5.72224	5.57378	5.57569	5.51237	5.31634	5.30662	5.1366	4.609	4.27648	3.98169	0			-3.06317	0.413394	0.41216	0.41342	0.425932	0.418958	0.433527	0.420671	0.421093	0.362664	0.348104
				-3.06307	5.72104	5.5734	5.57499	5.51261	5.31591	5.30604	5.13548	4.608	4.27707	3.98241	0			-3.06307	0.411672	0.410467	0.411696	0.424225	0.417193	0.431806	0.418905	0.419262	0.360741	0.346664
				-3.06298	5.71985	5.57302	5.57428	5.51284	5.31547	5.30546	5.13436	4.607	4.27766	3.98313	0			-3.06298	0.409951	0.408774	0.409972	0.422518	0.415428	0.430085	0.417138	0.417431	0.358818	0.345225
				-3.06288	5.71865	5.57264	5.57358	5.51308	5.31504	5.30487	5.13323	4.606	4.27826	3.98384	0			-3.06288	0.408229	0.407081	0.408247	0.420811	0.413663	0.428364	0.41537	0.4156	0.356897	0.343787
				-3.06278	5.71745	5.57227	5.57288	5.51331	5.31461	5.30429	5.13211	4.60501	4.27885	3.98454	0			-3.06278	0.406506	0.405388	0.406521	0.419103	0.411898	0.426642	0.413602	0.413768	0.354976	0.34235
				-3.06269	5.71626	5.57189	5.57218	5.51353	5.31419	5.3037	5.13098	4.60401	4.27944	3.98524	0			-3.06269	0.404783	0.403694	0.404795	0.417396	0.410132	0.424919	0.411834	0.411936	0.353056	0.340914
				-3.06259	5.71506	5.57152	5.57148	5.51376	5.31376	5.30312	5.12986	4.60302	4.28004	3.98593	0			-3.06259	0.40306	0.402001	0.403069	0.415688	0.408366	0.423196	0.410064	0.410103	0.351138	0.339479
				-3.0625	5.71387	5.57114	5.57079	5.51398	5.31333	5.30253	5.12873	4.60203	4.28063	3.98661	0			-3.0625	0.401336	0.400307	0.401342	0.41398	0.4066	0.421473	0.408294	0.40827	0.34922	0.338044
				-3.0624	5.71268	5.57077	5.57009	5.51419	5.31291	5.30194	5.1276	4.60104	4.28123	3.98728	0			-3.0624	0.399611	0.398613	0.399615	0.412271	0.404834	0.419749	0.406523	0.406437	0.347304	0.336611
				-3.06231	5.71148	5.5704	5.56939	5.51441	5.31248	5.30134	5.12647	4.60005	4.28183	3.98795	0			-3.06231	0.397886	0.396919	0.397887	0.410563	0.403068	0.418024	0.404752	0.404603	0.345389	0.335178
				-3.06221	5.71029	5.57003	5.5687	5.51462	5.31206	5.30075	5.12534	4.59906	4.28242	3.98861	0			-3.06221	0.396161	0.395225	0.396159	0.408854	0.401302	0.416299	0.402979	0.402769	0.343474	0.333747
				-3.06211	5.7091	5.56966	5.56801	5.51483	5.31164	5.30015	5.12421	4.59807	4.28302	3.98926	0			-3.06211	0.394435	0.393531	0.394431	0.407146	0.399535	0.414574	0.401207	0.400935	0.341561	0.332316
				-3.06202	5.70791	5.56929	5.56732	5.51503	5.31122	5.29956	5.12308	4.59709	4.28362	3.9899	0			-3.06202	0.392708	0.391837	0.392702	0.405437	0.397768	0.412848	0.399433	0.3991	0.339649	0.330886
				-3.06192	5.70671	5.56892	5.56663	5.51524	5.3108	5.29896	5.12195	4.59611	4.28421	3.99053	0			-3.06192	0.390981	0.390142	0.390972	0.403727	0.396002	0.411122	0.397659	0.397264	0.337738	0.329457
				-3.06183	5.70552	5.56856	5.56594	5.51544	5.31038	5.29836	5.12082	4.59513	4.28481	3.99116	0			-3.06183	0.389254	0.388448	0.389242	0.402018	0.394235	0.409395	0.395884	0.395429	0.335828	0.328029
				-3.06173	5.70433	5.56819	5.56526	5.51563	5.30996	5.29776	5.11969	4.59415	4.28541	3.99178	0			-3.06173	0.387526	0.386753	0.387512	0.400308	0.392467	0.407668	0.394109	0.393593	0.333919	0.326602
				-3.06163	5.70315	5.56782	5.56457	5.51583	5.30955	5.29715	5.11855	4.59317	4.28601	3.99239	0			-3.06163	0.385797	0.385058	0.385781	0.398599	0.3907	0.40594	0.392332	0.391757	0.332011	0.325175
				-3.06154	5.70196	5.56746	5.56389	5.51602	5.30913	5.29655	5.11742	4.59219	4.2866	3.993	0			-3.06154	0.384068	0.383363	0.38405	0.396889	0.388933	0.404212	0.390556	0.38992	0.330104	0.323749
				-3.06144	5.70077	5.5671	5.56321	5.5162	5.30872	5.29594	5.11629	4.59122	4.2872	3.99359	0			-3.06144	0.382339	0.381668	0.382318	0.395178	0.387165	0.402483	0.388778	0.388083	0.328198	0.322324
				-3.06135	5.69958	5.56674	5.56253	5.51639	5.30831	5.29534	5.11515	4.59025	4.2878	3.99418	0			-3.06135	0.380609	0.379973	0.380586	0.393468	0.385398	0.400753	0.387	0.386245	0.326294	0.3209
				-3.06125	5.6984	5.56638	5.56185	5.51657	5.3079	5.29473	5.11402	4.58927	4.2884	3.99476	0			-3.06125	0.378879	0.378278	0.378853	0.391758	0.38363	0.399024	0.385221	0.384408	0.32439	0.319477
				-3.06115	5.69721	5.56602	5.56118	5.51675	5.30749	5.29412	5.11288	4.58831	4.289	3.99533	0			-3.06115	0.377148	0.376583	0.37712	0.390047	0.381862	0.397293	0.383442	0.38257	0.322488	0.318054
				-3.06106	5.69603	5.56566	5.5605	5.51692	5.30708	5.29351	5.11175	4.58734	4.2896	3.9959	0			-3.06106	0.375417	0.374887	0.375387	0.388336	0.380094	0.395563	0.381661	0.380731	0.320586	0.316633
				-3.06096	5.69485	5.5653	5.55983	5.5171	5.30667	5.29289	5.11061	4.58637	4.2902	3.99646	0			-3.06096	0.373685	0.373192	0.373653	0.386625	0.378326	0.393831	0.379881	0.378893	0.318686	0.315211
				-3.06087	5.69367	5.56495	5.55916	5.51726	5.30627	5.29228	5.10948	4.58541	4.2908	3.99701	0			-3.06087	0.371952	0.371496	0.371919	0.384913	0.376557	0.3921	0.378099	0.377054	0.316787	0.313791
				-3.06077	5.69249	5.56459	5.5585	5.51743	5.30586	5.29166	5.10834	4.58445	4.29139	3.99755	0			-3.06077	0.37022	0.3698	0.370185	0.383201	0.374789	0.390367	0.376317	0.375214	0.314889	0.312372
				-3.06068	5.69131	5.56424	5.55783	5.51759	5.30546	5.29105	5.1072	4.58349	4.29199	3.99808	0			-3.06068	0.368486	0.368104	0.36845	0.38149	0.373021	0.388635	0.374534	0.373375	0.312992	0.310953
				-3.06058	5.69013	5.56389	5.55717	5.51776	5.30506	5.29043	5.10607	4.58253	4.29259	3.99861	0			-3.06058	0.366753	0.366408	0.366715	0.379778	0.371252	0.386901	0.372751	0.371535	0.311097	0.309535
				-3.06048	5.68895	5.56353	5.55651	5.51791	5.30466	5.28981	5.10493	4.58158	4.29319	3.99913	0			-3.06048	0.365018	0.364712	0.364979	0.378065	0.369483	0.385168	0.370967	0.369695	0.309202	0.308117
				-3.06039	5.68778	5.56319	5.55585	5.51807	5.30426	5.28919	5.1038	4.58063	4.29379	3.99964	0			-3.06039	0.363284	0.363016	0.363243	0.376353	0.367714	0.383434	0.369182	0.367854	0.307309	0.3067
				-3.06029	5.68661	5.56284	5.55519	5.51822	5.30387	5.28857	5.10266	4.57968	4.29439	4.00014	0			-3.06029	0.361548	0.36132	0.361506	0.37464	0.365945	0.381699	0.367397	0.366014	0.305416	0.305284
				-3.0602	5.68543	5.56249	5.55453	5.51837	5.30347	5.28795	5.10153	4.57873	4.29499	4.00064	0			-3.0602	0.359813	0.359624	0.35977	0.372927	0.364176	0.379964	0.365611	0.364173	0.303525	0.303869
				-3.0601	5.68426	5.56214	5.55388	5.51851	5.30308	5.28733	5.10039	4.57778	4.29559	4.00112	0			-3.0601	0.358077	0.357927	0.358032	0.371214	0.362407	0.378228	0.363824	0.362331	0.301635	0.302454
				-3.06	5.68309	5.5618	5.55323	5.51866	5.30269	5.2867	5.09926	4.57684	4.29619	4.0016	0			-3.06	0.35634	0.356231	0.356295	0.369501	0.360638	0.376492	0.362037	0.36049	0.299746	0.30104
				-3.05991	5.68193	5.56146	5.55258	5.5188	5.3023	5.28608	5.09812	4.5759	4.29679	4.00208	0			-3.05991	0.354603	0.354534	0.354557	0.367787	0.358869	0.374755	0.360249	0.358648	0.297859	0.299627
				-3.05981	5.68076	5.56112	5.55194	5.51894	5.30191	5.28546	5.09699	4.57496	4.29739	4.00254	0			-3.05981	0.352865	0.352837	0.352819	0.366073	0.357099	0.373018	0.35846	0.356806	0.295972	0.298214
				-3.05972	5.67959	5.56078	5.55129	5.51907	5.30152	5.28483	5.09585	4.57402	4.29799	4.003	0			-3.05972	0.351127	0.35114	0.35108	0.364359	0.35533	0.37128	0.356671	0.354964	0.294087	0.296802
				-3.05962	5.67843	5.56044	5.55065	5.5192	5.30114	5.2842	5.09472	4.57309	4.29859	4.00344	0			-3.05962	0.349389	0.349444	0.349341	0.362645	0.35356	0.369542	0.354881	0.353121	0.292203	0.29539
				-3.05952	5.67727	5.5601	5.55002	5.51933	5.30076	5.28357	5.09359	4.57216	4.29919	4.00388	0			-3.05952	0.34765	0.347747	0.347602	0.360931	0.351791	0.367803	0.35309	0.351278	0.29032	0.293979
				-3.05943	5.67611	5.55976	5.54938	5.51946	5.30037	5.28295	5.09246	4.57123	4.29979	4.00432	0			-3.05943	0.345911	0.34605	0.345862	0.359216	0.350021	0.366064	0.351299	0.349435	0.288438	0.292569
				-3.05933	5.67495	5.55943	5.54875	5.51958	5.29999	5.28232	5.09132	4.5703	4.30039	4.00474	0			-3.05933	0.344171	0.344352	0.344122	0.357501	0.348251	0.364324	0.349508	0.347592	0.286557	0.291159
				-3.05924	5.6738	5.5591	5.54812	5.5197	5.29962	5.28169	5.09019	4.56938	4.30099	4.00516	0			-3.05924	0.34243	0.342655	0.342382	0.355786	0.346481	0.362584	0.347715	0.345749	0.284678	0.28975
				-3.05914	5.67264	5.55877	5.54749	5.51982	5.29924	5.28106	5.08906	4.56846	4.30158	4.00557	0			-3.05914	0.34069	0.340958	0.340641	0.354071	0.344711	0.360844	0.345922	0.343905	0.2828	0.288341
				-3.05905	5.67149	5.55844	5.54686	5.51993	5.29887	5.28043	5.08793	4.56754	4.30218	4.00597	0			-3.05905	0.338948	0.339261	0.3389	0.352355	0.342941	0.359102	0.344129	0.342061	0.280923	0.286933
				-3.05895	5.67034	5.55811	5.54624	5.52004	5.29849	5.27979	5.0868	4.56662	4.30278	4.00636	0			-3.05895	0.337207	0.337563	0.337159	0.350639	0.341171	0.357361	0.342334	0.340217	0.279047	0.285525
				-3.05885	5.6692	5.55778	5.54562	5.52015	5.29812	5.27916	5.08568	4.56571	4.30338	4.00674	0			-3.05885	0.335464	0.335866	0.335418	0.348923	0.339401	0.355619	0.34054	0.338373	0.277172	0.284118
				-3.05876	5.66805	5.55746	5.545	5.52026	5.29775	5.27853	5.08455	4.5648	4.30398	4.00712	0			-3.05876	0.333722	0.334168	0.333676	0.347207	0.337631	0.353876	0.338744	0.336528	0.275299	0.282712
				-3.05866	5.66691	5.55713	5.54439	5.52036	5.29739	5.2779	5.08342	4.56389	4.30458	4.00749	0			-3.05866	0.331979	0.33247	0.331934	0.345491	0.335861	0.352133	0.336948	0.334684	0.273427	0.281306
				-3.05857	5.66576	5.55681	5.54378	5.52047	5.29702	5.27726	5.0823	4.56299	4.30517	4.00785	0			-3.05857	0.330235	0.330773	0.330191	0.343774	0.334091	0.350389	0.335151	0.332839	0.271556	0.279901
				-3.05847	5.66463	5.55649	5.54317	5.52056	5.29666	5.27663	5.08117	4.56209	4.30577	4.00821	0			-3.05847	0.328491	0.329075	0.328448	0.342057	0.33232	0.348645	0.333354	0.330994	0.269686	0.278496
				-3.05837	5.66349	5.55617	5.54256	5.52066	5.2963	5.27599	5.08005	4.56119	4.30637	4.00855	0			-3.05837	0.326747	0.327377	0.326705	0.34034	0.33055	0.3469	0.331556	0.329149	0.267817	0.277091
				-3.05828	5.66235	5.55586	5.54196	5.52075	5.29594	5.27536	5.07893	4.56029	4.30697	4.00889	0			-3.05828	0.325002	0.325679	0.324962	0.338623	0.32878	0.345155	0.329758	0.327304	0.26595	0.275687
				-3.05818	5.66122	5.55554	5.54136	5.52084	5.29558	5.27472	5.07781	4.5594	4.30756	4.00922	0			-3.05818	0.323257	0.323981	0.323219	0.336905	0.327009	0.34341	0.327959	0.325458	0.264084	0.274284
				-3.05809	5.66009	5.55523	5.54076	5.52093	5.29522	5.27409	5.07669	4.55851	4.30816	4.00954	0			-3.05809	0.321511	0.322283	0.321475	0.335187	0.325239	0.341664	0.326159	0.323613	0.262219	0.27288
				-3.05799	5.65896	5.55492	5.54017	5.52102	5.29487	5.27345	5.07557	4.55762	4.30876	4.00985	0			-3.05799	0.319765	0.320585	0.319731	0.333469	0.323468	0.339917	0.324359	0.321767	0.260355	0.271478
				-3.05789	5.65784	5.55461	5.53958	5.5211	5.29452	5.27281	5.07445	4.55674	4.30935	4.01016	0			-3.05789	0.318018	0.318887	0.317986	0.331751	0.321698	0.33817	0.322558	0.319921	0.258493	0.270076
				-3.0578	5.65671	5.5543	5.53899	5.52118	5.29417	5.27218	5.07333	4.55586	4.30995	4.01046	0			-3.0578	0.316271	0.317189	0.316242	0.330032	0.319927	0.336422	0.320757	0.318075	0.256632	0.268674
				-3.0577	5.65559	5.55399	5.5384	5.52125	5.29382	5.27154	5.07222	4.55498	4.31054	4.01075	0			-3.0577	0.314524	0.315491	0.314497	0.328313	0.318157	0.334674	0.318955	0.316229	0.254772	0.267273
				-3.05761	5.65448	5.55369	5.53782	5.52133	5.29348	5.2709	5.07111	4.55411	4.31114	4.01103	0			-3.05761	0.312776	0.313793	0.312752	0.326594	0.316386	0.332926	0.317152	0.314383	0.252913	0.265872
				-3.05751	5.65336	5.55338	5.53724	5.5214	5.29313	5.27027	5.06999	4.55324	4.31173	4.01131	0			-3.05751	0.311028	0.312094	0.311007	0.324875	0.314616	0.331177	0.315349	0.312537	0.251056	0.264471
				-3.05742	5.65225	5.55308	5.53667	5.52147	5.29279	5.26963	5.06888	4.55237	4.31232	4.01157	0			-3.05742	0.309279	0.310396	0.309261	0.323155	0.312845	0.329427	0.313545	0.31069	0.2492	0.263071
				-3.05732	5.65114	5.55278	5.53609	5.52154	5.29245	5.26899	5.06777	4.55151	4.31292	4.01183	0			-3.05732	0.30753	0.308698	0.307515	0.321436	0.311074	0.327677	0.311741	0.308844	0.247345	0.261671
				-3.05722	5.65003	5.55249	5.53553	5.5216	5.29212	5.26836	5.06667	4.55065	4.31351	4.01208	0			-3.05722	0.30578	0.306999	0.305769	0.319716	0.309304	0.325927	0.309936	0.306997	0.245491	0.260272
				-3.05713	5.64893	5.55219	5.53496	5.52166	5.29178	5.26772	5.06556	4.54979	4.3141	4.01233	0			-3.05713	0.30403	0.305301	0.304023	0.317995	0.307533	0.324176	0.308131	0.305151	0.243639	0.258873
				-3.05703	5.64783	5.5519	5.5344	5.52172	5.29145	5.26708	5.06446	4.54894	4.3147	4.01256	0			-3.05703	0.30228	0.303602	0.302277	0.316275	0.305763	0.322424	0.306325	0.303304	0.241788	0.257474
				-3.05694	5.64673	5.55161	5.53384	5.52178	5.29112	5.26645	5.06336	4.54809	4.31529	4.01279	0			-3.05694	0.300529	0.301904	0.30053	0.314554	0.303992	0.320672	0.304518	0.301457	0.239938	0.256076
				-3.05684	5.64563	5.55132	5.53328	5.52183	5.29079	5.26581	5.06225	4.54724	4.31588	4.01301	0			-3.05684	0.298778	0.300205	0.298784	0.312833	0.302221	0.31892	0.302711	0.299611	0.23809	0.254678
				-3.05674	5.64454	5.55103	5.53273	5.52188	5.29047	5.26517	5.06116	4.5464	4.31647	4.01322	0			-3.05674	0.297026	0.298507	0.297037	0.311112	0.300451	0.317167	0.300903	0.297764	0.236243	0.25328
				-3.05665	5.64345	5.55074	5.53218	5.52193	5.29014	5.26454	5.06006	4.54556	4.31706	4.01342	0			-3.05665	0.295275	0.296808	0.295289	0.309391	0.29868	0.315414	0.299095	0.295917	0.234397	0.251883
				-3.05655	5.64236	5.55046	5.53164	5.52198	5.28982	5.2639	5.05896	4.54472	4.31765	4.01362	0			-3.05655	0.293522	0.295109	0.293542	0.307669	0.29691	0.31366	0.297287	0.29407	0.232552	0.250485
				-3.05646	5.64128	5.55018	5.5311	5.52202	5.2895	5.26326	5.05787	4.54389	4.31824	4.01381	0			-3.05646	0.291769	0.293411	0.291795	0.305947	0.295139	0.311906	0.295477	0.292223	0.230709	0.249089
				-3.05636	5.6402	5.5499	5.53056	5.52207	5.28919	5.26263	5.05678	4.54306	4.31883	4.01399	0			-3.05636	0.290016	0.291712	0.290047	0.304225	0.293369	0.310151	0.293668	0.290376	0.228867	0.247692
				-3.05626	5.63912	5.54962	5.53003	5.52211	5.28887	5.26199	5.05569	4.54223	4.31942	4.01416	0			-3.05626	0.288263	0.290014	0.288299	0.302503	0.291598	0.308395	0.291857	0.288529	0.227026	0.246296
				-3.05617	5.63805	5.54934	5.52949	5.52214	5.28856	5.26136	5.0546	4.54141	4.32001	4.01433	0			-3.05617	0.286509	0.288315	0.286551	0.30078	0.289828	0.30664	0.290046	0.286682	0.225186	0.2449
				-3.05607	5.63698	5.54907	5.52897	5.52218	5.28825	5.26072	5.05352	4.54059	4.32059	4.01448	0			-3.05607	0.284754	0.286616	0.284803	0.299057	0.288058	0.304884	0.288235	0.284835	0.223348	0.243504
				-3.05598	5.63591	5.5488	5.52844	5.52221	5.28794	5.26009	5.05244	4.53978	4.32118	4.01463	0			-3.05598	0.283	0.284918	0.283055	0.297334	0.286287	0.303127	0.286423	0.282988	0.221511	0.242109
				-3.05588	5.63485	5.54853	5.52792	5.52224	5.28764	5.25946	5.05136	4.53897	4.32177	4.01477	0			-3.05588	0.281245	0.283219	0.281306	0.295611	0.284517	0.30137	0.284611	0.281141	0.219676	0.240714
				-3.05579	5.63378	5.54826	5.52741	5.52227	5.28734	5.25882	5.05028	4.53816	4.32235	4.01491	0			-3.05579	0.279489	0.28152	0.279558	0.293887	0.282747	0.299612	0.282798	0.279294	0.217842	0.239319
				-3.05569	5.63273	5.548	5.5269	5.52229	5.28704	5.25819	5.0492	4.53736	4.32294	4.01503	0			-3.05569	0.277734	0.279822	0.277809	0.292163	0.280977	0.297854	0.280985	0.277447	0.216009	0.237924
				-3.05559	5.63167	5.54773	5.52639	5.52232	5.28674	5.25756	5.04813	4.53656	4.32352	4.01515	0			-3.05559	0.275977	0.278123	0.27606	0.290439	0.279207	0.296095	0.279171	0.2756	0.214177	0.236529
				-3.0555	5.63062	5.54747	5.52588	5.52234	5.28645	5.25693	5.04706	4.53577	4.3241	4.01526	0			-3.0555	0.274221	0.276424	0.274312	0.288715	0.277437	0.294336	0.277356	0.273754	0.212347	0.235135
				-3.0554	5.62957	5.54721	5.52538	5.52235	5.28615	5.2563	5.04599	4.53498	4.32469	4.01536	0			-3.0554	0.272464	0.274725	0.272563	0.28699	0.275667	0.292577	0.275542	0.271907	0.210518	0.233741
				-3.05531	5.62853	5.54695	5.52489	5.52237	5.28586	5.25567	5.04492	4.53419	4.32527	4.01546	0			-3.05531	0.270707	0.273027	0.270813	0.285266	0.273897	0.290817	0.273726	0.27006	0.20869	0.232347
				-3.05521	5.62749	5.5467	5.52439	5.52238	5.28558	5.25504	5.04386	4.53341	4.32585	4.01555	0			-3.05521	0.268949	0.271328	0.269064	0.283541	0.272127	0.289057	0.27191	0.268213	0.206864	0.230953
				-3.05511	5.62645	5.54645	5.5239	5.5224	5.28529	5.25441	5.0428	4.53263	4.32643	4.01563	0			-3.05511	0.267191	0.26963	0.267315	0.281815	0.270357	0.287296	0.270094	0.266367	0.205039	0.229559
				-3.05502	5.62542	5.5462	5.52342	5.52241	5.28501	5.25378	5.04174	4.53185	4.32701	4.0157	0			-3.05502	0.265433	0.267931	0.265566	0.28009	0.268587	0.285534	0.268277	0.26452	0.203216	0.228166
				-3.05492	5.62439	5.54595	5.52294	5.52241	5.28473	5.25315	5.04068	4.53108	4.32759	4.01576	0			-3.05492	0.263674	0.266232	0.263816	0.278364	0.266818	0.283773	0.26646	0.262674	0.201393	0.226772
				-3.05483	5.62337	5.5457	5.52246	5.52242	5.28445	5.25253	5.03963	4.53032	4.32817	4.01582	0			-3.05483	0.261915	0.264534	0.262067	0.276638	0.265048	0.28201	0.264642	0.260828	0.199572	0.225379
				-3.05473	5.62235	5.54546	5.52199	5.52242	5.28418	5.2519	5.03858	4.52956	4.32875	4.01587	0			-3.05473	0.260156	0.262835	0.260317	0.274912	0.263279	0.280248	0.262824	0.258981	0.197753	0.223986
				-3.05464	5.62133	5.54522	5.52152	5.52242	5.28391	5.25128	5.03753	4.5288	4.32933	4.01591	0			-3.05464	0.258397	0.261137	0.258568	0.273185	0.26151	0.278485	0.261006	0.257135	0.195935	0.222593
				-3.05454	5.62031	5.54498	5.52105	5.52242	5.28364	5.25065	5.03649	4.52804	4.3299	4.01594	0			-3.05454	0.256637	0.259438	0.256818	0.271459	0.259741	0.276721	0.259187	0.255289	0.194118	0.2212
				-3.05444	5.6193	5.54474	5.52059	5.52242	5.28337	5.25003	5.03545	4.52729	4.33048	4.01597	0			-3.05444	0.254876	0.25774	0.255068	0.269732	0.257971	0.274957	0.257367	0.253444	0.192302	0.219807
				-3.05435	5.6183	5.54451	5.52013	5.52241	5.28311	5.24941	5.03441	4.52655	4.33105	4.01599	0			-3.05435	0.253116	0.256041	0.253318	0.268005	0.256202	0.273193	0.255547	0.251598	0.190488	0.218415
				-3.05425	5.6173	5.54427	5.51968	5.5224	5.28285	5.24879	5.03337	4.52581	4.33163	4.016	0			-3.05425	0.251355	0.254343	0.251569	0.266277	0.254434	0.271428	0.253727	0.249752	0.188675	0.217022
				-3.05416	5.6163	5.54404	5.51923	5.52239	5.28259	5.24817	5.03234	4.52507	4.3322	4.016	0			-3.05416	0.249594	0.252645	0.249819	0.26455	0.252665	0.269662	0.251906	0.247907	0.186864	0.21563
				-3.05406	5.6153	5.54382	5.51879	5.52238	5.28234	5.24755	5.03131	4.52434	4.33277	4.01599	0			-3.05406	0.247832	0.250946	0.248069	0.262822	0.250896	0.267897	0.250085	0.246062	0.185054	0.214237
				-3.05396	5.61431	5.54359	5.51835	5.52237	5.28208	5.24693	5.03028	4.52361	4.33335	4.01598	0			-3.05396	0.246071	0.249248	0.246319	0.261094	0.249128	0.266131	0.248263	0.244217	0.183245	0.212845
				-3.05387	5.61333	5.54337	5.51791	5.52235	5.28183	5.24632	5.02926	4.52289	4.33392	4.01596	0			-3.05387	0.244309	0.24755	0.244569	0.259365	0.247359	0.264364	0.246441	0.242372	0.181438	0.211452
				-3.05377	5.61235	5.54315	5.51748	5.52233	5.28159	5.2457	5.02824	4.52217	4.33449	4.01594	0			-3.05377	0.242546	0.245852	0.24282	0.257637	0.245591	0.262597	0.244618	0.240527	0.179632	0.21006
				-3.05368	5.61137	5.54293	5.51705	5.52231	5.28134	5.24509	5.02722	4.52146	4.33506	4.0159	0			-3.05368	0.240784	0.244153	0.24107	0.255908	0.243823	0.260829	0.242796	0.238683	0.177827	0.208668
				-3.05358	5.6104	5.54271	5.51663	5.52229	5.2811	5.24448	5.02621	4.52075	4.33562	4.01586	0			-3.05358	0.239021	0.242455	0.23932	0.254179	0.242055	0.259062	0.240972	0.236838	0.176024	0.207275
				-3.05348	5.60943	5.5425	5.51621	5.52227	5.28086	5.24387	5.0252	4.52004	4.33619	4.01581	0			-3.05348	0.237257	0.240757	0.23757	0.252449	0.240287	0.257293	0.239149	0.234994	0.174222	0.205883
				-3.05339	5.60846	5.54229	5.5158	5.52224	5.28063	5.24326	5.02419	4.51934	4.33676	4.01575	0			-3.05339	0.235494	0.23906	0.23582	0.25072	0.238519	0.255525	0.237325	0.23315	0.172422	0.204491
				-3.05329	5.6075	5.54208	5.51539	5.52222	5.28039	5.24265	5.02318	4.51864	4.33732	4.01569	0			-3.05329	0.23373	0.237362	0.234071	0.24899	0.236752	0.253755	0.2355	0.231307	0.170622	0.203099
				-3.0532	5.60655	5.54187	5.51498	5.52219	5.28016	5.24204	5.02218	4.51795	4.33789	4.01561	0			-3.0532	0.231966	0.235664	0.232321	0.24726	0.234984	0.251986	0.233675	0.229463	0.168825	0.201706
				-3.0531	5.6056	5.54167	5.51458	5.52215	5.27994	5.24144	5.02119	4.51727	4.33845	4.01554	0			-3.0531	0.230202	0.233966	0.230571	0.24553	0.233217	0.250216	0.23185	0.22762	0.167028	0.200314
				-3.05301	5.60465	5.54147	5.51419	5.52212	5.27971	5.24083	5.02019	4.51659	4.33901	4.01545	0			-3.05301	0.228437	0.232269	0.228822	0.2438	0.23145	0.248446	0.230025	0.225777	0.165234	0.198922
				-3.05291	5.60371	5.54127	5.51379	5.52209	5.27949	5.24023	5.0192	4.51591	4.33958	4.01535	0			-3.05291	0.226673	0.230571	0.227072	0.242069	0.229683	0.246675	0.228199	0.223935	0.16344	0.197529
				-3.05281	5.60277	5.54108	5.51341	5.52205	5.27927	5.23963	5.01822	4.51524	4.34014	4.01525	0			-3.05281	0.224908	0.228873	0.225323	0.240338	0.227917	0.244904	0.226373	0.222092	0.161648	0.196137
				-3.05272	5.60184	5.54088	5.51302	5.52201	5.27906	5.23903	5.01723	4.51457	4.3407	4.01514	0			-3.05272	0.223142	0.227176	0.223574	0.238607	0.22615	0.243132	0.224546	0.22025	0.159857	0.194744
				-3.05262	5.60091	5.54069	5.51264	5.52197	5.27885	5.23843	5.01626	4.5139	4.34126	4.01503	0			-3.05262	0.221377	0.225479	0.221824	0.236875	0.224384	0.24136	0.222719	0.218408	0.158068	0.193352
				-3.05253	5.59998	5.5405	5.51227	5.52193	5.27864	5.23784	5.01528	4.51325	4.34181	4.0149	0			-3.05253	0.219611	0.223781	0.220075	0.235144	0.222618	0.239588	0.220892	0.216567	0.15628	0.191959
				-3.05243	5.59906	5.54032	5.5119	5.52189	5.27843	5.23724	5.01431	4.51259	4.34237	4.01477	0			-3.05243	0.217845	0.222084	0.218326	0.233412	0.220852	0.237815	0.219064	0.214725	0.154494	0.190566
				-3.05233	5.59815	5.54013	5.51153	5.52184	5.27823	5.23665	5.01334	4.51194	4.34293	4.01463	0			-3.05233	0.216079	0.220387	0.216577	0.23168	0.219086	0.236042	0.217236	0.212885	0.152708	0.189173
				-3.05224	5.59724	5.53995	5.51117	5.52179	5.27803	5.23606	5.01238	4.5113	4.34348	4.01449	0			-3.05224	0.214313	0.21869	0.214828	0.229948	0.21732	0.234268	0.215408	0.211044	0.150925	0.18778
				-3.05214	5.59633	5.53977	5.51082	5.52174	5.27783	5.23547	5.01142	4.51066	4.34403	4.01433	0			-3.05214	0.212546	0.216993	0.213079	0.228215	0.215555	0.232495	0.21358	0.209204	0.149143	0.186387
				-3.05205	5.59543	5.5396	5.51047	5.52169	5.27764	5.23488	5.01046	4.51003	4.34459	4.01417	0			-3.05205	0.210779	0.215297	0.211331	0.226483	0.21379	0.23072	0.211751	0.207364	0.147362	0.184994
				-3.05195	5.59454	5.53942	5.51012	5.52164	5.27744	5.2343	5.00951	4.5094	4.34514	4.01401	0			-3.05195	0.209012	0.2136	0.209582	0.22475	0.212025	0.228946	0.209922	0.205524	0.145582	0.183601
				-3.05185	5.59365	5.53925	5.50978	5.52159	5.27726	5.23371	5.00856	4.50878	4.34569	4.01383	0			-3.05185	0.207245	0.211904	0.207834	0.223016	0.21026	0.227171	0.208092	0.203685	0.143804	0.182207
				-3.05176	5.59276	5.53908	5.50944	5.52153	5.27707	5.23313	5.00762	4.50816	4.34624	4.01365	0			-3.05176	0.205477	0.210207	0.206086	0.221283	0.208496	0.225395	0.206263	0.201846	0.142028	0.180814
				-3.05166	5.59188	5.53892	5.50911	5.52147	5.27689	5.23255	5.00668	4.50754	4.34679	4.01346	0			-3.05166	0.20371	0.208511	0.204338	0.21955	0.206731	0.22362	0.204433	0.200007	0.140253	0.17942
				-3.05157	5.591	5.53876	5.50878	5.52142	5.27671	5.23198	5.00574	4.50694	4.34733	4.01327	0			-3.05157	0.201942	0.206815	0.20259	0.217816	0.204967	0.221843	0.202602	0.198169	0.138479	0.178026
				-3.05147	5.59013	5.5386	5.50846	5.52135	5.27654	5.2314	5.00481	4.50633	4.34788	4.01306	0			-3.05147	0.200174	0.205119	0.200842	0.216082	0.203204	0.220067	0.200772	0.196331	0.136706	0.176632
				-3.05138	5.58927	5.53844	5.50814	5.52129	5.27636	5.23083	5.00388	4.50573	4.34842	4.01285	0			-3.05138	0.198406	0.203423	0.199094	0.214347	0.20144	0.21829	0.198941	0.194494	0.134936	0.175238
				-3.05128	5.5884	5.53828	5.50783	5.52123	5.27619	5.23026	5.00296	4.50514	4.34897	4.01263	0			-3.05128	0.196638	0.201727	0.197347	0.212613	0.199677	0.216513	0.19711	0.192657	0.133166	0.173844
				-3.05118	5.58755	5.53813	5.50752	5.52116	5.27603	5.22969	5.00204	4.50455	4.34951	4.01241	0			-3.05118	0.194869	0.200031	0.1956	0.210878	0.197914	0.214735	0.195279	0.19082	0.131398	0.172449
				-3.05109	5.5867	5.53798	5.50721	5.5211	5.27587	5.22912	5.00112	4.50397	4.35005	4.01218	0			-3.05109	0.1931	0.198335	0.193853	0.209144	0.196151	0.212958	0.193447	0.188984	0.129632	0.171054
				-3.05099	5.58585	5.53784	5.50691	5.52103	5.27571	5.22856	5.00021	4.50339	4.35059	4.01194	0			-3.05099	0.191332	0.19664	0.192106	0.207408	0.194388	0.211179	0.191615	0.187148	0.127866	0.169659
				-3.0509	5.58501	5.53769	5.50662	5.52096	5.27555	5.22799	4.99931	4.50282	4.35113	4.0117	0			-3.0509	0.189563	0.194945	0.190359	0.205673	0.192626	0.209401	0.189783	0.185313	0.126103	0.168264
				-3.0508	5.58418	5.53755	5.50633	5.52089	5.2754	5.22743	4.99841	4.50225	4.35167	4.01144	0			-3.0508	0.187794	0.19325	0.188613	0.203938	0.190864	0.207622	0.187951	0.183478	0.12434	0.166868
				-3.0507	5.58335	5.53741	5.50605	5.52082	5.27525	5.22687	4.99751	4.50169	4.35221	4.01118	0			-3.0507	0.186024	0.191555	0.186867	0.202202	0.189102	0.205843	0.186119	0.181644	0.12258	0.165473
				-3.05061	5.58252	5.53728	5.50577	5.52075	5.2751	5.22632	4.99662	4.50113	4.35274	4.01092	0			-3.05061	0.184255	0.18986	0.185121	0.200466	0.187341	0.204063	0.184286	0.17981	0.12082	0.164077
				-3.05051	5.5817	5.53714	5.50549	5.52067	5.27496	5.22577	4.99573	4.50058	4.35328	4.01064	0			-3.05051	0.182486	0.188165	0.183375	0.19873	0.185579	0.202283	0.182453	0.177976	0.119062	0.162681
				-3.05042	5.58089	5.53701	5.50522	5.52059	5.27482	5.22522	4.99484	4.50004	4.35381	4.01036	0			-3.05042	0.180716	0.18647	0.18163	0.196994	0.183819	0.200503	0.18062	0.176143	0.117306	0.161284
				-3.05032	5.58008	5.53688	5.50496	5.52052	5.27468	5.22467	4.99397	4.4995	4.35434	4.01008	0			-3.05032	0.178946	0.184776	0.179885	0.195257	0.182058	0.198723	0.178787	0.174311	0.115551	0.159887
				-3.05022	5.57928	5.53676	5.5047	5.52044	5.27455	5.22412	4.99309	4.49896	4.35487	4.00978	0			-3.05022	0.177177	0.183082	0.17814	0.193521	0.180298	0.196942	0.176954	0.172479	0.113797	0.15849
				-3.05013	5.57848	5.53664	5.50444	5.52036	5.27441	5.22358	4.99222	4.49843	4.3554	4.00948	0			-3.05013	0.175407	0.181388	0.176395	0.191784	0.178537	0.195161	0.17512	0.170647	0.112045	0.157093
				-3.05003	5.57769	5.53652	5.50419	5.52028	5.27429	5.22304	4.99136	4.49791	4.35593	4.00918	0			-3.05003	0.173637	0.179694	0.174651	0.190047	0.176778	0.193379	0.173287	0.168816	0.110295	0.155696
				-3.04994	5.5769	5.5364	5.50395	5.52019	5.27416	5.2225	4.9905	4.49739	4.35645	4.00886	0			-3.04994	0.171867	0.178	0.172906	0.188309	0.175018	0.191598	0.171453	0.166986	0.108545	0.154298
				-3.04984	5.57612	5.53629	5.5037	5.52011	5.27404	5.22196	4.98964	4.49687	4.35698	4.00854	0			-3.04984	0.170097	0.176307	0.171163	0.186572	0.173259	0.189816	0.169619	0.165156	0.106798	0.1529
				-3.04975	5.57534	5.53617	5.50347	5.52003	5.27393	5.22143	4.98879	4.49637	4.3575	4.00821	0			-3.04975	0.168326	0.174613	0.169419	0.184834	0.1715	0.188033	0.167785	0.163327	0.105051	0.151501
				-3.04965	5.57457	5.53607	5.50324	5.51994	5.27381	5.2209	4.98795	4.49586	4.35803	4.00788	0			-3.04965	0.166556	0.17292	0.167676	0.183096	0.169742	0.186251	0.16595	0.161498	0.103307	0.150102
				-3.04955	5.57381	5.53596	5.50301	5.51985	5.2737	5.22037	4.98711	4.49537	4.35855	4.00754	0			-3.04955	0.164786	0.171227	0.165933	0.181358	0.167984	0.184468	0.164116	0.159669	0.101563	0.148703
				-3.04946	5.57305	5.53586	5.50279	5.51976	5.2736	5.21985	4.98627	4.49487	4.35907	4.00719	0			-3.04946	0.163015	0.169534	0.16419	0.17962	0.166226	0.182685	0.162281	0.157842	0.0998213	0.147304
				-3.04936	5.57229	5.53576	5.50258	5.51967	5.27349	5.21932	4.98544	4.49439	4.35959	4.00684	0			-3.04936	0.161245	0.167841	0.162448	0.177882	0.164468	0.180901	0.160447	0.156014	0.0980809	0.145904
				-3.04927	5.57154	5.53566	5.50237	5.51958	5.27339	5.2188	4.98461	4.49391	4.3601	4.00648	0			-3.04927	0.159474	0.166149	0.160706	0.176143	0.162711	0.179117	0.158612	0.154188	0.096342	0.144504
				-3.04917	5.5708	5.53557	5.50216	5.51949	5.2733	5.21829	4.98379	4.49343	4.36062	4.00611	0			-3.04917	0.157703	0.164457	0.158964	0.174404	0.160954	0.177333	0.156777	0.152362	0.0946045	0.143103
				-3.04907	5.57007	5.53548	5.50196	5.5194	5.2732	5.21777	4.98298	4.49296	4.36114	4.00574	0			-3.04907	0.155933	0.162765	0.157223	0.172665	0.159198	0.175549	0.154942	0.150537	0.0928685	0.141702
				-3.04898	5.56934	5.53539	5.50177	5.5193	5.27311	5.21726	4.98217	4.4925	4.36165	4.00536	0			-3.04898	0.154162	0.161073	0.155482	0.170926	0.157442	0.173765	0.153107	0.148712	0.091134	0.140301
				-3.04888	5.56861	5.5353	5.50158	5.51921	5.27303	5.21676	4.98136	4.49204	4.36216	4.00497	0			-3.04888	0.152391	0.159381	0.153741	0.169187	0.155686	0.17198	0.151272	0.146888	0.0894009	0.1389
				-3.04879	5.56789	5.53522	5.50139	5.51911	5.27294	5.21625	4.98056	4.49159	4.36267	4.00458	0			-3.04879	0.150621	0.15769	0.152001	0.167448	0.153931	0.170195	0.149437	0.145064	0.0876694	0.137498
				-3.04869	5.56718	5.53514	5.50121	5.51902	5.27286	5.21575	4.97977	4.49114	4.36318	4.00418	0			-3.04869	0.14885	0.155998	0.150261	0.165708	0.152176	0.16841	0.147602	0.143241	0.0859393	0.136095
				-3.0486	5.56647	5.53506	5.50103	5.51892	5.27279	5.21525	4.97898	4.4907	4.36369	4.00377	0			-3.0486	0.147079	0.154307	0.148522	0.163968	0.150421	0.166624	0.145767	0.141419	0.0842107	0.134693
				-3.0485	5.56577	5.53499	5.50086	5.51882	5.27272	5.21475	4.97819	4.49027	4.36419	4.00336	0			-3.0485	0.145309	0.152616	0.146783	0.162228	0.148667	0.164839	0.143931	0.139597	0.0824836	0.133289
				-3.0484	5.56507	5.53491	5.5007	5.51872	5.27265	5.21426	4.97741	4.48984	4.3647	4.00294	0			-3.0484	0.143538	0.150926	0.145044	0.160488	0.146913	0.163053	0.142096	0.137777	0.0807579	0.131886
				-3.04831	5.56438	5.53485	5.50054	5.51862	5.27258	5.21377	4.97664	4.48941	4.3652	4.00252	0			-3.04831	0.141767	0.149235	0.143306	0.158748	0.145159	0.161266	0.140261	0.135956	0.0790338	0.130482
				-3.04821	5.5637	5.53478	5.50038	5.51852	5.27252	5.21328	4.97587	4.489	4.3657	4.00209	0			-3.04821	0.139996	0.147545	0.141568	0.157008	0.143406	0.15948	0.138425	0.134137	0.0773111	0.129077
				-3.04812	5.56302	5.53472	5.50024	5.51841	5.27246	5.2128	4.97511	4.48858	4.3662	4.00165	0			-3.04812	0.138226	0.145855	0.13983	0.155267	0.141653	0.157693	0.13659	0.132318	0.0755899	0.127672
				-3.04802	5.56235	5.53466	5.50009	5.51831	5.27241	5.21232	4.97435	4.48818	4.3667	4.00121	0			-3.04802	0.136455	0.144166	0.138093	0.153526	0.139901	0.155907	0.134755	0.1305	0.0738702	0.126267
				-3.04792	5.56168	5.5346	5.49995	5.51821	5.27235	5.21184	4.9736	4.48778	4.3672	4.00076	0			-3.04792	0.134685	0.142476	0.136357	0.151785	0.138149	0.15412	0.132919	0.128682	0.072152	0.124861
				-3.04783	5.56102	5.53455	5.49982	5.5181	5.27231	5.21137	4.97285	4.48738	4.3677	4.0003	0			-3.04783	0.132914	0.140787	0.13462	0.150044	0.136397	0.152332	0.131084	0.126866	0.0704353	0.123455
				-3.04773	5.56037	5.53449	5.49969	5.518	5.27226	5.2109	4.97211	4.48699	4.36819	3.99984	0			-3.04773	0.131143	0.139098	0.132885	0.148303	0.134646	0.150545	0.129249	0.12505	0.0687201	0.122048
				-3.04764	5.55972	5.53445	5.49956	5.51789	5.27222	5.21043	4.97137	4.48661	4.36868	3.99937	0			-3.04764	0.129373	0.137409	0.131149	0.146562	0.132896	0.148757	0.127413	0.123234	0.0670064	0.120641
				-3.04754	5.55908	5.5344	5.49944	5.51778	5.27218	5.20997	4.97064	4.48623	4.36918	3.9989	0			-3.04754	0.127603	0.135721	0.129415	0.14482	0.131145	0.14697	0.125578	0.12142	0.0652941	0.119234
				-3.04744	5.55845	5.53436	5.49933	5.51767	5.27215	5.20951	4.96992	4.48586	4.36967	3.99842	0			-3.04744	0.125832	0.134033	0.12768	0.143079	0.129395	0.145182	0.123743	0.119606	0.0635834	0.117825
				-3.04735	5.55782	5.53432	5.49922	5.51756	5.27212	5.20905	4.9692	4.48549	4.37015	3.99793	0			-3.04735	0.124062	0.132345	0.125946	0.141337	0.127646	0.143393	0.121908	0.117793	0.0618742	0.116417
				-3.04725	5.55719	5.53428	5.49912	5.51745	5.27209	5.20859	4.96849	4.48513	4.37064	3.99744	0			-3.04725	0.122292	0.130657	0.124213	0.139595	0.125897	0.141605	0.120072	0.115981	0.0601665	0.115008
				-3.04716	5.55658	5.53425	5.49902	5.51734	5.27207	5.20814	4.96778	4.48478	4.37113	3.99694	0			-3.04716	0.120522	0.128969	0.12248	0.137853	0.124149	0.139817	0.118237	0.114169	0.0584602	0.113598
				-3.04706	5.55597	5.53422	5.49893	5.51723	5.27205	5.2077	4.96708	4.48443	4.37161	3.99644	0			-3.04706	0.118752	0.127282	0.120747	0.136111	0.1224	0.138028	0.116402	0.112359	0.0567555	0.112188
				-3.04697	5.55536	5.53419	5.49884	5.51712	5.27204	5.20725	4.96638	4.48409	4.37209	3.99593	0			-3.04697	0.116982	0.125595	0.119015	0.134369	0.120653	0.136239	0.114568	0.110549	0.0550523	0.110777
				-3.04687	5.55476	5.53416	5.49876	5.51701	5.27202	5.20681	4.96569	4.48375	4.37257	3.99541	0			-3.04687	0.115212	0.123909	0.117284	0.132626	0.118906	0.13445	0.112733	0.10874	0.0533506	0.109366
				-3.04677	5.55417	5.53414	5.49868	5.5169	5.27202	5.20638	4.96501	4.48342	4.37305	3.99489	0			-3.04677	0.113442	0.122222	0.115553	0.130884	0.117159	0.132661	0.110898	0.106931	0.0516503	0.107955
				-3.04668	5.55359	5.53412	5.49861	5.51678	5.27201	5.20594	4.96433	4.4831	4.37353	3.99436	0			-3.04668	0.111673	0.120536	0.113823	0.129141	0.115413	0.130872	0.109063	0.105124	0.0499516	0.106542
				-3.04658	5.55301	5.53411	5.49854	5.51667	5.27201	5.20552	4.96366	4.48278	4.37401	3.99383	0			-3.04658	0.109903	0.11885	0.112093	0.127398	0.113667	0.129082	0.107229	0.103317	0.0482544	0.10513
				-3.04649	5.55243	5.53409	5.49848	5.51656	5.27201	5.20509	4.96299	4.48247	4.37448	3.99329	0			-3.04649	0.108134	0.117165	0.110363	0.125655	0.111922	0.127293	0.105395	0.101512	0.0465587	0.103716
				-3.04639	5.55187	5.53408	5.49842	5.51644	5.27202	5.20467	4.96233	4.48216	4.37495	3.99275	0			-3.04639	0.106365	0.11548	0.108634	0.123912	0.110177	0.125503	0.103561	0.0997068	0.0448646	0.102303
				-3.04629	5.55131	5.53408	5.49837	5.51632	5.27203	5.20425	4.96168	4.48186	4.37542	3.9922	0			-3.04629	0.104596	0.113795	0.106906	0.122169	0.108432	0.123713	0.101726	0.0979028	0.0431719	0.100888
				-3.0462	5.55075	5.53407	5.49832	5.51621	5.27204	5.20384	4.96103	4.48157	4.37589	3.99164	0			-3.0462	0.102827	0.11211	0.105178	0.120426	0.106688	0.121924	0.0998926	0.0960996	0.0414807	0.0994732
				-3.0461	5.55021	5.53407	5.49828	5.51609	5.27206	5.20343	4.96038	4.48128	4.37636	3.99108	0			-3.0461	0.101058	0.110426	0.103451	0.118683	0.104945	0.120134	0.0980589	0.0942973	0.0397911	0.0980576
				-3.04601	5.54966	5.53407	5.49824	5.51598	5.27208	5.20302	4.95975	4.481	4.37683	3.99051	0			-3.04601	0.0992899	0.108741	0.101725	0.116939	0.103202	0.118343	0.0962253	0.0924959	0.0381029	0.0966415
				-3.04591	5.54913	5.53408	5.49821	5.51586	5.2721	5.20262	4.95912	4.48072	4.37729	3.98994	0			-3.04591	0.0975215	0.107058	0.0999985	0.115196	0.10146	0.116553	0.094392	0.0906954	0.0364163	0.0952248
				-3.04581	5.5486	5.53408	5.49818	5.51574	5.27213	5.20222	4.95849	4.48045	4.37775	3.98936	0			-3.04581	0.0957533	0.105374	0.0982731	0.113452	0.099718	0.114763	0.0925588	0.0888958	0.0347312	0.0938075
				-3.04572	5.54808	5.53409	5.49816	5.51562	5.27216	5.20182	4.95787	4.48019	4.37821	3.98878	0			-3.04572	0.0939853	0.103691	0.0965482	0.111708	0.0979767	0.112973	0.0907258	0.0870971	0.0330476	0.0923896
				-3.04562	5.54756	5.53411	5.49815	5.5155	5.2722	5.20143	4.95726	4.47993	4.37867	3.98819	0			-3.04562	0.0922175	0.102008	0.0948239	0.109965	0.0962358	0.111182	0.0888931	0.0852994	0.0313655	0.0909711
				-3.04553	5.54706	5.53412	5.49813	5.51538	5.27224	5.20104	4.95665	4.47968	4.37913	3.98759	0			-3.04553	0.09045	0.100326	0.0931002	0.108221	0.0944955	0.109392	0.0870605	0.0835026	0.029685	0.089552
				-3.04543	5.54655	5.53414	5.49813	5.51527	5.27228	5.20066	4.95605	4.47943	4.37959	3.98699	0			-3.04543	0.0886826	0.0986434	0.0913772	0.106477	0.0927557	0.107601	0.0852282	0.0817067	0.028006	0.0881323
				-3.04534	5.54606	5.53417	5.49813	5.51515	5.27233	5.20028	4.95546	4.47919	4.38004	3.98639	0			-3.04534	0.0869154	0.0969615	0.0896547	0.104733	0.0910165	0.10581	0.0833961	0.0799117	0.0263284	0.086712
				-3.04524	5.54557	5.53419	5.49813	5.51503	5.27238	5.19991	4.95487	4.47896	4.3805	3.98578	0			-3.04524	0.0851484	0.09528	0.0879329	0.102989	0.0892777	0.10402	0.0815642	0.0781177	0.0246525	0.0852911
				-3.04514	5.54509	5.53422	5.49814	5.51491	5.27243	5.19953	4.95429	4.47873	4.38095	3.98516	0			-3.04514	0.0833817	0.0935987	0.0862117	0.101244	0.0875396	0.102229	0.0797326	0.0763247	0.022978	0.0838695
				-3.04505	5.54461	5.53425	5.49816	5.51479	5.27249	5.19917	4.95372	4.47851	4.3814	3.98454	0			-3.04505	0.0816152	0.0919178	0.0844911	0.0995	0.0858019	0.100438	0.0779013	0.0745327	0.021305	0.0824473
				-3.04495	5.54414	5.53428	5.49818	5.51467	5.27255	5.1988	4.95315	4.4783	4.38184	3.98392	0			-3.04495	0.079849	0.0902372	0.0827712	0.0977557	0.0840648	0.0986471	0.0760702	0.0727416	0.0196336	0.0810244
				-3.04486	5.54368	5.53432	5.4982	5.51454	5.27261	5.19844	4.95259	4.47809	4.38229	3.98329	0			-3.04486	0.078083	0.088557	0.0810519	0.0960112	0.0823283	0.0968562	0.0742394	0.0709515	0.0179637	0.0796009
				-3.04476	5.54322	5.53436	5.49823	5.51442	5.27268	5.19809	4.95203	4.47788	4.38273	3.98265	0			-3.04476	0.0763172	0.0868771	0.0793333	0.0942668	0.0805923	0.0950653	0.0724089	0.0691625	0.0162953	0.0781768
				-3.04466	5.54277	5.5344	5.49827	5.5143	5.27275	5.19774	4.95148	4.47769	4.38318	3.98201	0			-3.04466	0.0745517	0.0851975	0.0776153	0.0925222	0.0788569	0.0932743	0.0705787	0.0673744	0.0146285	0.076752
				-3.04457	5.54233	5.53445	5.49831	5.51418	5.27283	5.19739	4.95094	4.4775	4.38362	3.98136	0			-3.04457	0.0727865	0.0835183	0.075898	0.0907776	0.0771221	0.0914834	0.0687488	0.0655873	0.0129631	0.0753265
				-3.04447	5.54189	5.5345	5.49835	5.51406	5.27291	5.19705	4.9504	4.47731	4.38405	3.98071	0			-3.04447	0.0710216	0.0818395	0.0741814	0.0890329	0.0753878	0.0896924	0.0669192	0.0638013	0.0112993	0.0739004
				-3.04438	5.54146	5.53455	5.4984	5.51394	5.27299	5.19671	4.94987	4.47713	4.38449	3.98005	0			-3.04438	0.0692569	0.080161	0.0724654	0.0872882	0.0736541	0.0879014	0.0650899	0.0620164	0.00963707	0.0724735
				-3.04428	5.54104	5.5346	5.49846	5.51382	5.27308	5.19638	4.94934	4.47696	4.38493	3.97939	0			-3.04428	0.0674925	0.0784828	0.0707502	0.0855435	0.071921	0.0861104	0.0632609	0.0602324	0.00797632	0.0710461
				-3.04418	5.54062	5.53466	5.49852	5.51369	5.27317	5.19605	4.94883	4.4768	4.38536	3.97873	0			-3.04418	0.0657284	0.076805	0.0690356	0.0837986	0.0701885	0.0843195	0.0614323	0.0584495	0.0063171	0.0696179
				-3.04409	5.54021	5.53472	5.49858	5.51357	5.27326	5.19572	4.94832	4.47664	4.38579	3.97805	0			-3.04409	0.0639647	0.0751276	0.0673217	0.0820538	0.0684566	0.0825285	0.0596041	0.0566677	0.00465941	0.068189
				-3.04399	5.53981	5.53479	5.49865	5.51345	5.27336	5.1954	4.94781	4.47648	4.38622	3.97738	0			-3.04399	0.0622012	0.0734505	0.0656086	0.0803089	0.0667252	0.0807376	0.0577762	0.0548869	0.00300326	0.0667595
				-3.0439	5.53941	5.53485	5.49873	5.51333	5.27346	5.19508	4.94731	4.47634	4.38665	3.9767	0			-3.0439	0.060438	0.0717738	0.0638961	0.078564	0.0649945	0.0789467	0.0559486	0.0531073	0.00134863	0.0653292
				-3.0438	5.53903	5.53492	5.49881	5.51321	5.27357	5.19477	4.94682	4.47619	4.38708	3.97601	0			-3.0438	0.0586752	0.0700975	0.0621844	0.076819	0.0632644	0.0771558	0.0541215	0.0513287	-0.00030447	0.0638983
				-3.04371	5.53864	5.53499	5.49889	5.51308	5.27368	5.19446	4.94634	4.47606	4.3875	3.97532	0			-3.04371	0.0569127	0.0684216	0.0604734	0.075074	0.0615348	0.0753649	0.0522947	0.0495512	-0.00195604	0.0624666
				-3.04361	5.53827	5.53507	5.49899	5.51296	5.27379	5.19416	4.94586	4.47593	4.38792	3.97463	0			-3.04361	0.0551506	0.066746	0.0587631	0.073329	0.0598059	0.0735741	0.0504683	0.0477748	-0.00360607	0.0610342
				-3.04351	5.5379	5.53515	5.49908	5.51284	5.27391	5.19386	4.94539	4.47581	4.38835	3.97393	0			-3.04351	0.0533887	0.0650708	0.0570536	0.071584	0.0580777	0.0717834	0.0486424	0.0459995	-0.00525457	0.0596011
				-3.04342	5.53753	5.53523	5.49918	5.51272	5.27403	5.19357	4.94492	4.47569	4.38876	3.97322	0			-3.04342	0.0516273	0.063396	0.0553448	0.069839	0.05635	0.0699927	0.0468168	0.0442253	-0.00690154	0.0581673
				-3.04332	5.53718	5.53531	5.49929	5.5126	5.27415	5.19328	4.94446	4.47558	4.38918	3.97251	0			-3.04332	0.0498662	0.0617216	0.0536368	0.0680939	0.054623	0.0682021	0.0449917	0.0424523	-0.00854697	0.0567328
				-3.04323	5.53683	5.5354	5.4994	5.51247	5.27428	5.19299	4.94401	4.47548	4.3896	3.9718	0			-3.04323	0.0481054	0.0600475	0.0519295	0.0663488	0.0528966	0.0664115	0.043167	0.0406804	-0.0101909	0.0552975
				-3.04313	5.53649	5.53549	5.49951	5.51235	5.27441	5.19271	4.94356	4.47538	4.39001	3.97108	0			-3.04313	0.0463451	0.0583739	0.050223	0.0646037	0.0511708	0.0646211	0.0413427	0.0389097	-0.0118332	0.0538615
				-3.04303	5.53615	5.53558	5.49963	5.51223	5.27455	5.19243	4.94313	4.47529	4.39042	3.97036	0			-3.04303	0.0445851	0.0567007	0.0485172	0.0628586	0.0494457	0.0628307	0.0395189	0.0371401	-0.0134741	0.0524248
				-3.04294	5.53582	5.53568	5.49976	5.51211	5.27469	5.19216	4.94269	4.4752	4.39083	3.96963	0			-3.04294	0.0428255	0.0550278	0.0468122	0.0611135	0.0477212	0.0610404	0.0376956	0.0353716	-0.0151134	0.0509873
				-3.04284	5.5355	5.53577	5.49989	5.51199	5.27483	5.19189	4.94227	4.47513	4.39124	3.9689	0			-3.04284	0.0410662	0.0533554	0.045108	0.0593685	0.0459974	0.0592502	0.0358727	0.0336044	-0.0167511	0.049549
				-3.04275	5.53519	5.53588	5.50002	5.51187	5.27498	5.19163	4.94185	4.47505	4.39165	3.96816	0			-3.04275	0.0393074	0.0516833	0.0434046	0.0576234	0.0442742	0.05746	0.0340503	0.0318383	-0.0183874	0.04811
				-3.04265	5.53488	5.53598	5.50016	5.51175	5.27513	5.19137	4.94144	4.47499	4.39205	3.96742	0			-3.04265	0.037549	0.0500117	0.041702	0.0558783	0.0425517	0.05567	0.0322283	0.0300734	-0.020022	0.0466703
				-3.04256	5.53458	5.53609	5.50031	5.51163	5.27528	5.19112	4.94103	4.47493	4.39245	3.96668	0			-3.04256	0.035791	0.0483405	0.0400002	0.0541332	0.0408299	0.0538802	0.0304069	0.0283097	-0.0216552	0.0452297
				-3.04246	5.53428	5.5362	5.50046	5.51151	5.27544	5.19087	4.94064	4.47487	4.39285	3.96593	0			-3.04246	0.0340335	0.0466697	0.0382991	0.0523882	0.0391087	0.0520904	0.028586	0.0265472	-0.0232868	0.0437885
				-3.04236	5.534	5.53631	5.50061	5.51139	5.2756	5.19063	4.94024	4.47482	4.39325	3.96518	0			-3.04236	0.0322763	0.0449993	0.0365989	0.0506432	0.0373882	0.0503008	0.0267656	0.0247859	-0.0249169	0.0423464
				-3.04227	5.53372	5.53642	5.50077	5.51127	5.27576	5.19039	4.93986	4.47478	4.39365	3.96442	0			-3.04227	0.0305196	0.0433293	0.0348995	0.0488982	0.0356684	0.0485113	0.0249457	0.0230258	-0.0265454	0.0409036
				-3.04217	5.53344	5.53654	5.50094	5.51115	5.27593	5.19015	4.93948	4.47475	4.39404	3.96366	0			-3.04217	0.0287633	0.0416598	0.033201	0.0471532	0.0339492	0.0467219	0.0231264	0.0212669	-0.0281724	0.03946
				-3.04208	5.53318	5.53666	5.50111	5.51103	5.2761	5.18992	4.93911	4.47472	4.39444	3.9629	0			-3.04208	0.0270075	0.0399907	0.0315032	0.0454083	0.0322308	0.0449327	0.0213076	0.0195093	-0.0297979	0.0380156
				-3.04198	5.53292	5.53679	5.50128	5.51091	5.27628	5.1897	4.93875	4.47469	4.39483	3.96213	0			-3.04198	0.0252521	0.038322	0.0298063	0.0436633	0.030513	0.0431437	0.0194893	0.0177529	-0.0314218	0.0365704
				-3.04188	5.53266	5.53692	5.50146	5.51079	5.27646	5.18948	4.93839	4.47468	4.39522	3.96135	0			-3.04188	0.0234972	0.0366537	0.0281102	0.0419185	0.0287959	0.0413548	0.0176716	0.0159978	-0.0330442	0.0351244
				-3.04179	5.53242	5.53705	5.50164	5.51067	5.27664	5.18926	4.93804	4.47467	4.3956	3.96057	0			-3.04179	0.0217428	0.0349859	0.026415	0.0401737	0.0270796	0.0395661	0.0158545	0.014244	-0.0346651	0.0336776
				-3.04169	5.53218	5.53718	5.50183	5.51055	5.27683	5.18905	4.9377	4.47466	4.39599	3.95979	0			-3.04169	0.0199888	0.0333185	0.0247206	0.0384289	0.0253639	0.0377775	0.0140379	0.0124914	-0.0362844	0.0322301
				-3.0416	5.53194	5.53731	5.50202	5.51043	5.27702	5.18885	4.93736	4.47466	4.39637	3.95901	0			-3.0416	0.0182353	0.0316515	0.0230271	0.0366842	0.023649	0.0359892	0.012222	0.01074	-0.0379022	0.0307817
				-3.0415	5.53172	5.53745	5.50222	5.51032	5.27722	5.18864	4.93703	4.47467	4.39675	3.95822	0			-3.0415	0.0164823	0.029985	0.0213344	0.0349395	0.0219347	0.034201	0.0104066	0.00898999	-0.0395184	0.0293325
				-3.0414	5.5315	5.53759	5.50242	5.5102	5.27742	5.18845	4.93671	4.47469	4.39713	3.95743	0			-3.0414	0.0147298	0.0283189	0.0196426	0.0331949	0.0202212	0.032413	0.00859186	0.00724123	-0.0411331	0.0278825
				-3.04131	5.53129	5.53774	5.50263	5.51008	5.27762	5.18826	4.93639	4.47471	4.39751	3.95663	0			-3.04131	0.0129779	0.0266533	0.0179517	0.0314503	0.0185084	0.0306252	0.00677772	0.00549378	-0.0427463	0.0264317
				-3.04121	5.53108	5.53789	5.50284	5.50997	5.27782	5.18807	4.93608	4.47473	4.39788	3.95583	0			-3.04121	0.0112264	0.0249881	0.0162617	0.0297058	0.0167963	0.0288377	0.0049642	0.00374763	-0.0443579	0.0249801
				-3.04112	5.53088	5.53804	5.50306	5.50985	5.27803	5.18789	4.93578	4.47477	4.39826	3.95502	0			-3.04112	0.00947541	0.0233234	0.0145725	0.0279614	0.015085	0.0270503	0.00315132	0.00200279	-0.045968	0.0235277
				-3.04102	5.53069	5.53819	5.50328	5.50974	5.27825	5.18771	4.93549	4.47481	4.39863	3.95422	0			-3.04102	0.00772496	0.0216591	0.0128842	0.0262171	0.0133744	0.0252632	0.00133909	0.000259277	-0.0475765	0.0220744
				-3.04093	5.53051	5.53834	5.5035	5.50962	5.27846	5.18754	4.9352	4.47485	4.399	3.9534	0			-3.04093	0.00597505	0.0199953	0.0111969	0.0244728	0.0116645	0.0234763	-0.000472492	-0.00148291	-0.0491835	0.0206203
				-3.04083	5.53033	5.5385	5.50374	5.50951	5.27868	5.18738	4.93492	4.4749	4.39937	3.95259	0			-3.04083	0.00422568	0.018332	0.00951039	0.0227286	0.00995536	0.0216896	-0.00228341	-0.00322376	-0.050789	0.0191654
				-3.04073	5.53016	5.53866	5.50397	5.5094	5.27891	5.18721	4.93464	4.47496	4.39973	3.95177	0			-3.04073	0.00247684	0.0166691	0.00782482	0.0209845	0.00824698	0.0199032	-0.00409366	-0.00496327	-0.0523929	0.0177097
				-3.04064	5.53	5.53883	5.50421	5.50928	5.27913	5.18706	4.93438	4.47502	4.4001	3.95095	0			-3.04064	0.000728562	0.0150067	0.00614015	0.0192405	0.00653935	0.0181171	-0.00590323	-0.00670143	-0.0539953	0.0162531
				-3.04054	5.52984	5.53899	5.50445	5.50917	5.27937	5.18691	4.93412	4.47509	4.40046	3.95012	0			-3.04054	-0.00101916	0.0133448	0.0044564	0.0174966	0.00483248	0.0163312	-0.0077121	-0.00843823	-0.0555961	0.0147956
				-3.04045	5.52969	5.53916	5.5047	5.50906	5.2796	5.18676	4.93386	4.47517	4.40082	3.94929	0			-3.04045	-0.00276632	0.0116833	0.00277358	0.0157528	0.00312636	0.0145455	-0.00952028	-0.0101737	-0.0571954	0.0133374
				-3.04035	5.52955	5.53933	5.50496	5.50895	5.27984	5.18662	4.93362	4.47525	4.40117	3.94846	0			-3.04035	-0.00451291	0.0100223	0.00109167	0.0140091	0.00142101	0.0127601	-0.0113278	-0.0119077	-0.0587932	0.0118783
				-3.04025	5.52941	5.53951	5.50521	5.50884	5.28008	5.18648	4.93338	4.47534	4.40153	3.94762	0			-3.04025	-0.00625892	0.00836179	-0.000589304	0.0122654	-0.000283565	0.0109751	-0.0131345	-0.0136404	-0.0603894	0.0104183
				-3.04016	5.52928	5.53969	5.50548	5.50873	5.28033	5.18635	4.93315	4.47544	4.40188	3.94678	0			-3.04016	-0.00800435	0.00670176	-0.00226934	0.0105219	-0.00198737	0.00919025	-0.0149405	-0.0153717	-0.0619841	0.00895746
				-3.04006	5.52916	5.53987	5.50574	5.50862	5.28058	5.18622	4.93292	4.47554	4.40223	3.94594	0			-3.04006	-0.00974918	0.0050422	-0.00394844	0.00877856	-0.0036904	0.00740573	-0.0167458	-0.0171016	-0.0635772	0.00749579
				-3.03997	5.52904	5.54005	5.50601	5.50851	5.28083	5.1861	4.93271	4.47564	4.40258	3.9451	0			-3.03997	-0.0114934	0.00338313	-0.0056266	0.00703529	-0.00539265	0.00562152	-0.0185504	-0.0188301	-0.0651689	0.00603325
				-3.03987	5.52893	5.54023	5.50629	5.5084	5.28109	5.18599	4.93249	4.47576	4.40293	3.94425	0			-3.03987	-0.0132371	0.00172455	-0.0073038	0.00529214	-0.00709412	0.00383761	-0.0203542	-0.0205572	-0.0667589	0.00456986
				-3.03977	5.52883	5.54042	5.50657	5.50829	5.28135	5.18588	4.93229	4.47588	4.40328	3.94339	0			-3.03977	-0.0149801	6.64607e-05	-0.00898005	0.00354912	-0.00879479	0.00205402	-0.0221572	-0.0222829	-0.0683475	0.0031056
				-3.03968	5.52874	5.54061	5.50685	5.50818	5.28161	5.18577	4.9321	4.476	4.40362	3.94254	0			-3.03968	-0.0167225	-0.00159114	-0.0106553	0.00180623	-0.0104947	0.000270742	-0.0239594	-0.0240071	-0.0699345	0.00164048
				-3.03958	5.52865	5.54081	5.50714	5.50808	5.28188	5.18567	4.93191	4.47613	4.40396	3.94168	0			-3.03958	-0.0184643	-0.00324824	-0.0123297	6.34758e-05	-0.0121938	-0.0015122	-0.0257609	-0.0257299	-0.0715199	0.000174485
				-3.03949	5.52857	5.541	5.50743	5.50797	5.28215	5.18558	4.93172	4.47627	4.4043	3.94082	0			-3.03949	-0.0202054	-0.00490484	-0.014003	-0.00167914	-0.013892	-0.00329482	-0.0275616	-0.0274513	-0.0731038	-0.00129238
				-3.03939	5.52849	5.5412	5.50773	5.50787	5.28242	5.18549	4.93155	4.47642	4.40464	3.93995	0			-3.03939	-0.0219459	-0.00656095	-0.0156754	-0.00342161	-0.0155895	-0.00507709	-0.0293615	-0.0291713	-0.0746862	-0.00276011
				-3.0393	5.52843	5.5414	5.50803	5.50776	5.2827	5.1854	4.93138	4.47657	4.40497	3.93909	0			-3.0393	-0.0236858	-0.00821655	-0.0173468	-0.00516394	-0.0172862	-0.00685901	-0.0311605	-0.0308897	-0.0762671	-0.00422873
				-3.0392	5.52836	5.54161	5.50834	5.50766	5.28298	5.18532	4.93122	4.47672	4.40531	3.93821	0			-3.0392	-0.025425	-0.00987164	-0.0190172	-0.00690612	-0.018982	-0.00864057	-0.0329588	-0.0326068	-0.0778464	-0.00569822
				-3.0391	5.52831	5.54181	5.50865	5.50756	5.28327	5.18525	4.93107	4.47688	4.40564	3.93734	0			-3.0391	-0.0271636	-0.0115262	-0.0206867	-0.00864814	-0.0206771	-0.0104218	-0.0347562	-0.0343223	-0.0794242	-0.00716859
				-3.03901	5.52826	5.54202	5.50896	5.50746	5.28356	5.18518	4.93092	4.47705	4.40597	3.93646	0			-3.03901	-0.0289015	-0.0131803	-0.0223551	-0.01039	-0.0223713	-0.0122026	-0.0365528	-0.0360364	-0.0810004	-0.00863984
				-3.03891	5.52822	5.54224	5.50928	5.50735	5.28385	5.18511	4.93078	4.47723	4.40629	3.93559	0			-3.03891	-0.0306387	-0.0148339	-0.0240226	-0.0121317	-0.0240647	-0.0139831	-0.0383485	-0.037749	-0.0825751	-0.010112
				-3.03882	5.52819	5.54245	5.50961	5.50725	5.28415	5.18506	4.93065	4.47741	4.40662	3.9347	0			-3.03882	-0.0323752	-0.0164869	-0.025689	-0.0138732	-0.0257573	-0.0157631	-0.0401434	-0.0394602	-0.0841483	-0.011585
				-3.03872	5.52816	5.54267	5.50993	5.50716	5.28445	5.185	4.93052	4.47759	4.40694	3.93382	0			-3.03872	-0.0341111	-0.0181395	-0.0273545	-0.0156146	-0.027449	-0.0175428	-0.0419375	-0.0411698	-0.0857199	-0.0130589
				-3.03862	5.52814	5.54289	5.51026	5.50706	5.28475	5.18495	4.9304	4.47779	4.40726	3.93293	0			-3.03862	-0.0358463	-0.0197915	-0.0290189	-0.0173557	-0.0291399	-0.0193221	-0.0437306	-0.042878	-0.08729	-0.0145337
				-3.03853	5.52813	5.54311	5.5106	5.50696	5.28506	5.18491	4.93029	4.47798	4.40758	3.93204	0			-3.03853	-0.0375808	-0.021443	-0.0306823	-0.0190967	-0.0308299	-0.0211009	-0.0455229	-0.0445846	-0.0888586	-0.0160094
				-3.03843	5.52812	5.54333	5.51094	5.50686	5.28537	5.18487	4.93019	4.47819	4.4079	3.93115	0			-3.03843	-0.0393145	-0.0230939	-0.0323447	-0.0208375	-0.0325191	-0.0228794	-0.0473143	-0.0462897	-0.0904256	-0.017486
				-3.03834	5.52813	5.54356	5.51128	5.50677	5.28568	5.18484	4.93009	4.4784	4.40821	3.93025	0			-3.03834	-0.0410476	-0.0247444	-0.0340061	-0.0225782	-0.0342075	-0.0246574	-0.0491047	-0.0479933	-0.0919911	-0.0189635
				-3.03824	5.52813	5.54379	5.51163	5.50667	5.286	5.18482	4.93	4.47862	4.40852	3.92936	0			-3.03824	-0.04278	-0.0263943	-0.0356665	-0.0243186	-0.035895	-0.0264351	-0.0508943	-0.0496954	-0.0935551	-0.0204419
				-3.03814	5.52815	5.54402	5.51198	5.50658	5.28632	5.18479	4.92992	4.47884	4.40883	3.92846	0			-3.03814	-0.0445116	-0.0280436	-0.0373258	-0.0260588	-0.0375817	-0.0282122	-0.052683	-0.0513959	-0.0951175	-0.0219212
				-3.03805	5.52817	5.54426	5.51234	5.50648	5.28664	5.18478	4.92984	4.47907	4.40914	3.92755	0			-3.03805	-0.0462425	-0.0296925	-0.0389841	-0.0277988	-0.0392675	-0.029989	-0.0544707	-0.053095	-0.0966784	-0.0234014
				-3.03795	5.5282	5.5445	5.5127	5.50639	5.28697	5.18477	4.92977	4.4793	4.40945	3.92665	0			-3.03795	-0.0479727	-0.0313408	-0.0406413	-0.0295386	-0.0409524	-0.0317652	-0.0562575	-0.0547924	-0.0982378	-0.0248825
				-3.03786	5.52823	5.54474	5.51306	5.5063	5.2873	5.18476	4.92971	4.47954	4.40975	3.92574	0			-3.03786	-0.0497021	-0.0329886	-0.0422976	-0.0312782	-0.0426365	-0.0335411	-0.0580434	-0.0564884	-0.0997956	-0.0263645
				-3.03776	5.52827	5.54498	5.51343	5.50621	5.28764	5.18476	4.92966	4.47979	4.41005	3.92483	0			-3.03776	-0.0514308	-0.0346358	-0.0439527	-0.0330176	-0.0443197	-0.0353164	-0.0598283	-0.0581827	-0.101352	-0.0278474
				-3.03767	5.52832	5.54522	5.5138	5.50612	5.28797	5.18477	4.92961	4.48004	4.41035	3.92392	0			-3.03767	-0.0531587	-0.0362825	-0.0456069	-0.0347568	-0.046002	-0.0370913	-0.0616122	-0.0598755	-0.102907	-0.0293312
				-3.03757	5.52837	5.54547	5.51417	5.50603	5.28831	5.18478	4.92957	4.4803	4.41065	3.923	0			-3.03757	-0.0548859	-0.0379286	-0.0472599	-0.0364957	-0.0476834	-0.0388657	-0.0633952	-0.0615668	-0.10446	-0.0308159
				-3.03747	5.52843	5.54572	5.51455	5.50594	5.28866	5.1848	4.92954	4.48056	4.41095	3.92209	0			-3.03747	-0.0566123	-0.0395742	-0.0489119	-0.0382344	-0.049364	-0.0406397	-0.0651772	-0.0632564	-0.106012	-0.0323015
				-3.03738	5.5285	5.54597	5.51494	5.50586	5.28901	5.18482	4.92951	4.48083	4.41124	3.92117	0			-3.03738	-0.0583379	-0.0412193	-0.0505629	-0.0399729	-0.0510437	-0.0424131	-0.0669582	-0.0649445	-0.107562	-0.0337881
				-3.03728	5.52858	5.54623	5.51532	5.50577	5.28936	5.18484	4.92949	4.48111	4.41153	3.92025	0			-3.03728	-0.0600628	-0.0428638	-0.0522128	-0.0417111	-0.0527224	-0.044186	-0.0687382	-0.066631	-0.109111	-0.0352755
				-3.03719	5.52866	5.54649	5.51571	5.50569	5.28971	5.18488	4.92948	4.48139	4.41182	3.91932	0			-3.03719	-0.0617869	-0.0445077	-0.0538616	-0.0434491	-0.0544003	-0.0459585	-0.0705172	-0.0683159	-0.110658	-0.0367639
				-3.03709	5.52875	5.54675	5.51611	5.5056	5.29007	5.18491	4.92948	4.48168	4.41211	3.9184	0			-3.03709	-0.0635101	-0.0461511	-0.0555093	-0.0451869	-0.0560773	-0.0477304	-0.0722952	-0.0699992	-0.112203	-0.0382532
				-3.03699	5.52884	5.54701	5.51651	5.50552	5.29043	5.18496	4.92948	4.48197	4.41239	3.91747	0			-3.03699	-0.0652326	-0.0477939	-0.057156	-0.0469243	-0.0577534	-0.0495018	-0.0740721	-0.0716809	-0.113747	-0.0397434
				-3.0369	5.52894	5.54727	5.51691	5.50544	5.2908	5.18501	4.92949	4.48227	4.41267	3.91654	0			-3.0369	-0.0669543	-0.0494362	-0.0588016	-0.0486616	-0.0594286	-0.0512726	-0.0758481	-0.073361	-0.11529	-0.0412345
				-3.0368	5.52905	5.54754	5.51731	5.50536	5.29117	5.18506	4.9295	4.48258	4.41296	3.91561	0			-3.0368	-0.0686752	-0.0510779	-0.0604461	-0.0503985	-0.0611029	-0.053043	-0.077623	-0.0750395	-0.116831	-0.0427265
				-3.03671	5.52916	5.54781	5.51772	5.50528	5.29154	5.18512	4.92953	4.48289	4.41323	3.91468	0			-3.03671	-0.0703953	-0.0527191	-0.0620896	-0.0521352	-0.0627763	-0.0548128	-0.0793968	-0.0767164	-0.118371	-0.0442195
				-3.03661	5.52928	5.54808	5.51813	5.5052	5.29191	5.18519	4.92956	4.48321	4.41351	3.91374	0			-3.03661	-0.0721145	-0.0543597	-0.0637319	-0.0538717	-0.0644488	-0.056582	-0.0811696	-0.0783916	-0.119909	-0.0457133
				-3.03651	5.52941	5.54835	5.51855	5.50512	5.29229	5.18526	4.9296	4.48353	4.41378	3.91281	0			-3.03651	-0.073833	-0.0559997	-0.0653731	-0.0556078	-0.0661203	-0.0583507	-0.0829413	-0.0800652	-0.121445	-0.0472081
				-3.03642	5.52955	5.54863	5.51897	5.50505	5.29267	5.18533	4.92964	4.48386	4.41406	3.91187	0			-3.03642	-0.0755506	-0.0576391	-0.0670133	-0.0573437	-0.067791	-0.0601188	-0.084712	-0.0817372	-0.12298	-0.0487038
				-3.03632	5.52969	5.54891	5.51939	5.50497	5.29306	5.18541	4.92969	4.48419	4.41433	3.91093	0			-3.03632	-0.0772673	-0.059278	-0.0686524	-0.0590793	-0.0694607	-0.0618863	-0.0864816	-0.0834076	-0.124513	-0.0502005
				-3.03623	5.52983	5.54919	5.51982	5.5049	5.29345	5.1855	4.92975	4.48453	4.41459	3.90999	0			-3.03623	-0.0789832	-0.0609163	-0.0702903	-0.0608146	-0.0711295	-0.0636533	-0.0882501	-0.0850762	-0.126045	-0.051698
				-3.03613	5.52999	5.54947	5.52025	5.50482	5.29384	5.18559	4.92982	4.48488	4.41486	3.90904	0			-3.03613	-0.0806983	-0.0625541	-0.0719272	-0.0625496	-0.0727973	-0.0654197	-0.0900174	-0.0867433	-0.127576	-0.0531965
				-3.03604	5.53015	5.54976	5.52069	5.50475	5.29423	5.18569	4.92989	4.48523	4.41512	3.9081	0			-3.03604	-0.0824125	-0.0641912	-0.0735629	-0.0642843	-0.0744643	-0.0671855	-0.0917837	-0.0884087	-0.129105	-0.0546959
				-3.03594	5.53031	5.55004	5.52112	5.50468	5.29463	5.18579	4.92997	4.48559	4.41538	3.90715	0			-3.03594	-0.0841259	-0.0658278	-0.0751976	-0.0660187	-0.0761302	-0.0689506	-0.0935489	-0.0900724	-0.130632	-0.0561962
				-3.03584	5.53049	5.55033	5.52156	5.50461	5.29503	5.1859	4.93006	4.48595	4.41564	3.9062	0			-3.03584	-0.0858384	-0.0674638	-0.0768311	-0.0677528	-0.0777953	-0.0707152	-0.0953129	-0.0917344	-0.132158	-0.0576975
				-3.03575	5.53067	5.55062	5.52201	5.50454	5.29544	5.18602	4.93016	4.48632	4.4159	3.90525	0			-3.03575	-0.08755	-0.0690992	-0.0784635	-0.0694866	-0.0794594	-0.0724792	-0.0970758	-0.0933948	-0.133682	-0.0591996
				-3.03565	5.53085	5.55092	5.52245	5.50447	5.29584	5.18614	4.93026	4.48669	4.41615	3.9043	0			-3.03565	-0.0892607	-0.0707341	-0.0800948	-0.0712201	-0.0811226	-0.0742425	-0.0988376	-0.0950535	-0.135205	-0.0607027
				-3.03556	5.53105	5.55121	5.5229	5.50441	5.29626	5.18626	4.93037	4.48707	4.41641	3.90335	0			-3.03556	-0.0909706	-0.0723683	-0.081725	-0.0729532	-0.0827848	-0.0760052	-0.100598	-0.0967105	-0.136726	-0.0622067
				-3.03546	5.53124	5.55151	5.52336	5.50434	5.29667	5.18639	4.93048	4.48746	4.41666	3.9024	0			-3.03546	-0.0926796	-0.074002	-0.0833541	-0.074686	-0.0844461	-0.0777673	-0.102358	-0.0983659	-0.138246	-0.0637116
				-3.03536	5.53145	5.55181	5.52382	5.50428	5.29709	5.18653	4.9306	4.48785	4.41691	3.90144	0			-3.03536	-0.0943877	-0.0756351	-0.084982	-0.0764185	-0.0861064	-0.0795287	-0.104116	-0.10002	-0.139764	-0.0652175
				-3.03527	5.53166	5.55212	5.52428	5.50422	5.29751	5.18667	4.93073	4.48825	4.41715	3.90049	0			-3.03527	-0.0960949	-0.0772675	-0.0866088	-0.0781507	-0.0877657	-0.0812895	-0.105873	-0.101671	-0.141281	-0.0667243
				-3.03517	5.53188	5.55242	5.52474	5.50416	5.29793	5.18682	4.93087	4.48865	4.4174	3.89953	0			-3.03517	-0.0978011	-0.0788994	-0.0882345	-0.0798825	-0.0894241	-0.0830496	-0.107629	-0.103322	-0.142796	-0.068232
				-3.03508	5.5321	5.55273	5.52521	5.5041	5.29836	5.18697	4.93101	4.48906	4.41764	3.89857	0			-3.03508	-0.0995065	-0.0805307	-0.089859	-0.081614	-0.0910815	-0.0848091	-0.109384	-0.10497	-0.14431	-0.0697406
				-3.03498	5.53233	5.55304	5.52568	5.50404	5.29879	5.18713	4.93116	4.48947	4.41788	3.89761	0			-3.03498	-0.101211	-0.0821614	-0.0914825	-0.0833451	-0.092738	-0.0865678	-0.111137	-0.106617	-0.145823	-0.0712502
				-3.03489	5.53257	5.55335	5.52615	5.50398	5.29922	5.18729	4.93132	4.48989	4.41811	3.89665	0			-3.03489	-0.102915	-0.0837916	-0.0931047	-0.0850759	-0.0943935	-0.088326	-0.11289	-0.108262	-0.147333	-0.0727606
				-3.03479	5.53282	5.55366	5.52663	5.50392	5.29966	5.18746	4.93149	4.49031	4.41835	3.89568	0			-3.03479	-0.104617	-0.0854211	-0.0947259	-0.0868063	-0.096048	-0.0900834	-0.114641	-0.109906	-0.148843	-0.074272
				-3.03469	5.53306	5.55398	5.5271	5.50387	5.30009	5.18764	4.93166	4.49074	4.41858	3.89472	0			-3.03469	-0.106319	-0.08705	-0.0963459	-0.0885363	-0.0977016	-0.0918401	-0.116391	-0.111547	-0.15035	-0.0757843
				-3.0346	5.53332	5.55429	5.52759	5.50381	5.30054	5.18782	4.93183	4.49118	4.41881	3.89376	0			-3.0346	-0.10802	-0.0886783	-0.0979647	-0.090266	-0.0993541	-0.0935961	-0.11814	-0.113187	-0.151857	-0.0772975
				-3.0345	5.53358	5.55461	5.52807	5.50376	5.30098	5.18801	4.93202	4.49162	4.41904	3.89279	0			-3.0345	-0.109719	-0.090306	-0.0995824	-0.0919953	-0.101006	-0.0953514	-0.119887	-0.114825	-0.153361	-0.0788117
				-3.03441	5.53385	5.55493	5.52856	5.50371	5.30143	5.1882	4.93221	4.49207	4.41927	3.89183	0			-3.03441	-0.111418	-0.0919331	-0.101199	-0.0937242	-0.102656	-0.097106	-0.121633	-0.116462	-0.154865	-0.0803268
				-3.03431	5.53413	5.55526	5.52905	5.50366	5.30188	5.18839	4.93241	4.49252	4.41949	3.89086	0			-3.03431	-0.113116	-0.0935596	-0.102814	-0.0954528	-0.104306	-0.0988599	-0.123378	-0.118097	-0.156366	-0.0818427
				-3.03421	5.53441	5.55558	5.52954	5.50361	5.30233	5.1886	4.93262	4.49297	4.41971	3.88989	0			-3.03421	-0.114813	-0.0951855	-0.104429	-0.0971809	-0.105955	-0.100613	-0.125122	-0.11973	-0.157867	-0.0833597
				-3.03412	5.53469	5.55591	5.53004	5.50356	5.30279	5.1888	4.93283	4.49344	4.41993	3.88892	0			-3.03412	-0.116509	-0.0968108	-0.106042	-0.0989087	-0.107602	-0.102365	-0.126865	-0.121361	-0.159365	-0.0848775
				-3.03402	5.53499	5.55624	5.53054	5.50352	5.30325	5.18902	4.93305	4.4939	4.42015	3.88795	0			-3.03402	-0.118204	-0.0984355	-0.107654	-0.100636	-0.109249	-0.104117	-0.128606	-0.12299	-0.160863	-0.0863962
				-3.03393	5.53528	5.55657	5.53104	5.50347	5.30371	5.18924	4.93327	4.49438	4.42037	3.88698	0			-3.03393	-0.119898	-0.10006	-0.109264	-0.102363	-0.110895	-0.105868	-0.130346	-0.124618	-0.162358	-0.0879159
				-3.03383	5.53559	5.5569	5.53155	5.50343	5.30418	5.18946	4.93351	4.49486	4.42058	3.88601	0			-3.03383	-0.121591	-0.101683	-0.110874	-0.10409	-0.112539	-0.107618	-0.132084	-0.126244	-0.163853	-0.0894364
				-3.03373	5.5359	5.55724	5.53206	5.50338	5.30465	5.18969	4.93375	4.49534	4.42079	3.88504	0			-3.03373	-0.123284	-0.103306	-0.112483	-0.105816	-0.114183	-0.109368	-0.133822	-0.127868	-0.165345	-0.0909579
				-3.03364	5.53622	5.55758	5.53257	5.50334	5.30512	5.18993	4.93399	4.49583	4.421	3.88407	0			-3.03364	-0.124975	-0.104928	-0.11409	-0.107541	-0.115825	-0.111116	-0.135558	-0.129491	-0.166837	-0.0924803
				-3.03354	5.53654	5.55791	5.53308	5.5033	5.3056	5.19017	4.93425	4.49632	4.4212	3.88309	0			-3.03354	-0.126665	-0.10655	-0.115696	-0.109267	-0.117467	-0.112864	-0.137292	-0.131111	-0.168327	-0.0940036
				-3.03345	5.53687	5.55825	5.5336	5.50326	5.30607	5.19041	4.93451	4.49682	4.42141	3.88212	0			-3.03345	-0.128354	-0.108171	-0.117301	-0.110992	-0.119108	-0.114611	-0.139026	-0.13273	-0.169815	-0.0955278
				-3.03335	5.53721	5.5586	5.53411	5.50323	5.30655	5.19067	4.93477	4.49733	4.42161	3.88115	0			-3.03335	-0.130042	-0.109791	-0.118905	-0.112716	-0.120747	-0.116357	-0.140758	-0.134347	-0.171302	-0.0970529
				-3.03326	5.53755	5.55894	5.53464	5.50319	5.30704	5.19092	4.93505	4.49784	4.42181	3.88017	0			-3.03326	-0.131729	-0.111411	-0.120508	-0.11444	-0.122386	-0.118103	-0.142489	-0.135963	-0.172787	-0.0985789
				-3.03316	5.53789	5.55929	5.53516	5.50316	5.30752	5.19119	4.93533	4.49836	4.42201	3.8792	0			-3.03316	-0.133415	-0.11303	-0.122109	-0.116164	-0.124024	-0.119848	-0.144218	-0.137576	-0.174271	-0.100106
				-3.03306	5.53825	5.55963	5.53568	5.50312	5.30801	5.19145	4.93562	4.49888	4.4222	3.87822	0			-3.03306	-0.135101	-0.114649	-0.123709	-0.117887	-0.12566	-0.121592	-0.145946	-0.139188	-0.175753	-0.101634
				-3.03297	5.53861	5.55998	5.53621	5.50309	5.3085	5.19173	4.93591	4.4994	4.4224	3.87725	0			-3.03297	-0.136785	-0.116267	-0.125308	-0.11961	-0.127296	-0.123335	-0.147673	-0.140798	-0.177234	-0.103162
				-3.03287	5.53897	5.56034	5.53674	5.50306	5.309	5.19201	4.93621	4.49993	4.42259	3.87627	0			-3.03287	-0.138468	-0.117884	-0.126906	-0.121332	-0.12893	-0.125077	-0.149398	-0.142406	-0.178714	-0.104692
				-3.03278	5.53934	5.56069	5.53728	5.50303	5.30949	5.19229	4.93652	4.50047	4.42278	3.87529	0			-3.03278	-0.14015	-0.1195	-0.128503	-0.123054	-0.130564	-0.126818	-0.151122	-0.144013	-0.180192	-0.106223
				-3.03268	5.53972	5.56104	5.53781	5.503	5.30999	5.19258	4.93683	4.50101	4.42296	3.87432	0			-3.03268	-0.141831	-0.121117	-0.130099	-0.124775	-0.132196	-0.128559	-0.152845	-0.145617	-0.181668	-0.107754
				-3.03258	5.5401	5.5614	5.53835	5.50298	5.3105	5.19288	4.93715	4.50156	4.42315	3.87334	0			-3.03258	-0.143511	-0.122732	-0.131693	-0.126496	-0.133828	-0.130298	-0.154566	-0.14722	-0.183143	-0.109286
				-3.03249	5.54049	5.56176	5.53889	5.50295	5.311	5.19318	4.93748	4.50211	4.42333	3.87236	0			-3.03249	-0.14519	-0.124347	-0.133287	-0.128216	-0.135458	-0.132037	-0.156286	-0.148821	-0.184617	-0.110819
				-3.03239	5.54088	5.56212	5.53943	5.50293	5.31151	5.19348	4.93781	4.50266	4.42351	3.87139	0			-3.03239	-0.146868	-0.125961	-0.134879	-0.129936	-0.137087	-0.133775	-0.158004	-0.15042	-0.186089	-0.112354
				-3.0323	5.54128	5.56248	5.53998	5.50291	5.31202	5.1938	4.93815	4.50323	4.42369	3.87041	0			-3.0323	-0.148545	-0.127574	-0.13647	-0.131656	-0.138716	-0.135512	-0.159721	-0.152017	-0.187559	-0.113889
				-3.0322	5.54169	5.56284	5.54053	5.50289	5.31254	5.19411	4.9385	4.50379	4.42386	3.86943	0			-3.0322	-0.150221	-0.129187	-0.138059	-0.133375	-0.140343	-0.137249	-0.161437	-0.153613	-0.189029	-0.115424
				-3.0321	5.5421	5.56321	5.54108	5.50287	5.31305	5.19444	4.93885	4.50436	4.42404	3.86846	0			-3.0321	-0.151895	-0.1308	-0.139648	-0.135093	-0.141969	-0.138984	-0.163151	-0.155207	-0.190496	-0.116961
				-3.03201	5.54251	5.56357	5.54163	5.50285	5.31357	5.19476	4.93921	4.50494	4.42421	3.86748	0			-3.03201	-0.153569	-0.132411	-0.141235	-0.136811	-0.143594	-0.140719	-0.164864	-0.156799	-0.191962	-0.118499
				-3.03191	5.54294	5.56394	5.54218	5.50283	5.31409	5.1951	4.93958	4.50552	4.42438	3.8665	0			-3.03191	-0.155242	-0.134022	-0.142822	-0.138528	-0.145219	-0.142452	-0.166576	-0.158389	-0.193427	-0.120037
				-3.03182	5.54336	5.56431	5.54274	5.50282	5.31462	5.19544	4.93995	4.50611	4.42454	3.86552	0			-3.03182	-0.156913	-0.135633	-0.144407	-0.140245	-0.146842	-0.144185	-0.168286	-0.159977	-0.194891	-0.121577
				-3.03172	5.5438	5.56468	5.54329	5.5028	5.31514	5.19578	4.94033	4.5067	4.42471	3.86455	0			-3.03172	-0.158584	-0.137242	-0.14599	-0.141962	-0.148464	-0.145917	-0.169994	-0.161563	-0.196352	-0.123117
				-3.03163	5.54424	5.56505	5.54385	5.50279	5.31567	5.19613	4.94072	4.50729	4.42487	3.86357	0			-3.03163	-0.160253	-0.138851	-0.147573	-0.143678	-0.150085	-0.147647	-0.171701	-0.163148	-0.197813	-0.124658
				-3.03153	5.54468	5.56543	5.54441	5.50278	5.3162	5.19649	4.94111	4.50789	4.42503	3.86259	0			-3.03153	-0.161922	-0.14046	-0.149155	-0.145393	-0.151705	-0.149377	-0.173407	-0.164731	-0.199272	-0.1262
				-3.03143	5.54513	5.5658	5.54498	5.50277	5.31674	5.19685	4.94151	4.5085	4.42519	3.86162	0			-3.03143	-0.163589	-0.142068	-0.150735	-0.147108	-0.153324	-0.151107	-0.175111	-0.166312	-0.200729	-0.127743
				-3.03134	5.54559	5.56618	5.54554	5.50276	5.31727	5.19721	4.94191	4.50911	4.42534	3.86064	0			-3.03134	-0.165255	-0.143675	-0.152314	-0.148823	-0.154941	-0.152835	-0.176814	-0.167891	-0.202185	-0.129287
				-3.03124	5.54605	5.56656	5.54611	5.50275	5.31781	5.19758	4.94233	4.50973	4.42549	3.85967	0			-3.03124	-0.16692	-0.145282	-0.153892	-0.150536	-0.156558	-0.154562	-0.178515	-0.169468	-0.20364	-0.130831
				-3.03115	5.54651	5.56694	5.54668	5.50275	5.31836	5.19796	4.94274	4.51035	4.42565	3.85869	0			-3.03115	-0.168585	-0.146888	-0.155469	-0.15225	-0.158174	-0.156288	-0.180215	-0.171043	-0.205093	-0.132377
				-3.03105	5.54698	5.56732	5.54725	5.50274	5.3189	5.19834	4.94317	4.51097	4.42579	3.85772	0			-3.03105	-0.170247	-0.148493	-0.157044	-0.153962	-0.159789	-0.158013	-0.181913	-0.172617	-0.206545	-0.133923
				-3.03095	5.54746	5.5677	5.54782	5.50274	5.31945	5.19873	4.9436	4.5116	4.42594	3.85674	0			-3.03095	-0.171909	-0.150097	-0.158619	-0.155675	-0.161402	-0.159738	-0.18361	-0.174189	-0.207995	-0.13547
				-3.03086	5.54794	5.56809	5.5484	5.50274	5.31999	5.19912	4.94403	4.51223	4.42609	3.85577	0			-3.03086	-0.17357	-0.151701	-0.160192	-0.157386	-0.163015	-0.161461	-0.185305	-0.175758	-0.209444	-0.137018
				-3.03076	5.54843	5.56847	5.54897	5.50274	5.32055	5.19952	4.94448	4.51287	4.42623	3.8548	0			-3.03076	-0.17523	-0.153305	-0.161764	-0.159097	-0.164626	-0.163183	-0.186999	-0.177326	-0.210891	-0.138567
				-3.03067	5.54892	5.56886	5.54955	5.50274	5.3211	5.19992	4.94493	4.51352	4.42637	3.85382	0			-3.03067	-0.176888	-0.154908	-0.163335	-0.160808	-0.166237	-0.164905	-0.188691	-0.178893	-0.212337	-0.140117
				-3.03057	5.54942	5.56925	5.55013	5.50274	5.32166	5.20033	4.94538	4.51416	4.4265	3.85285	0			-3.03057	-0.178546	-0.15651	-0.164905	-0.162518	-0.167846	-0.166625	-0.190382	-0.180457	-0.213781	-0.141667
				-3.03047	5.54992	5.56964	5.55071	5.50275	5.32221	5.20074	4.94584	4.51482	4.42664	3.85188	0			-3.03047	-0.180202	-0.158111	-0.166473	-0.164227	-0.169454	-0.168345	-0.192072	-0.182019	-0.215224	-0.143219
				-3.03038	5.55043	5.57003	5.55129	5.50275	5.32278	5.20116	4.94631	4.51547	4.42677	3.85091	0			-3.03038	-0.181857	-0.159712	-0.16804	-0.165936	-0.171062	-0.170063	-0.193759	-0.18358	-0.216666	-0.144771
				-3.03028	5.55095	5.57042	5.55188	5.50276	5.32334	5.20158	4.94679	4.51613	4.4269	3.84994	0			-3.03028	-0.183511	-0.161312	-0.169607	-0.167645	-0.172668	-0.171781	-0.195446	-0.185139	-0.218106	-0.146324
				-3.03019	5.55147	5.57081	5.55246	5.50277	5.3239	5.20201	4.94727	4.5168	4.42703	3.84897	0			-3.03019	-0.185164	-0.162912	-0.171172	-0.169352	-0.174273	-0.173497	-0.19713	-0.186696	-0.219545	-0.147878
				-3.03009	5.55199	5.57121	5.55305	5.50278	5.32447	5.20245	4.94775	4.51747	4.42716	3.848	0			-3.03009	-0.186816	-0.164511	-0.172735	-0.171059	-0.175877	-0.175212	-0.198814	-0.188251	-0.220982	-0.149433
				-3.03	5.55252	5.57161	5.55364	5.50279	5.32504	5.20289	4.94824	4.51815	4.42728	3.84703	0			-3.03	-0.188467	-0.166109	-0.174298	-0.172766	-0.17748	-0.176927	-0.200495	-0.189804	-0.222418	-0.150988
				-3.0299	5.55305	5.572	5.55423	5.5028	5.32561	5.20333	4.94874	4.51883	4.42741	3.84606	0			-3.0299	-0.190116	-0.167707	-0.175859	-0.174472	-0.179081	-0.17864	-0.202175	-0.191355	-0.223853	-0.152545
				-3.0298	5.55359	5.5724	5.55482	5.50282	5.32619	5.20378	4.94925	4.51951	4.42753	3.8451	0			-3.0298	-0.191765	-0.169303	-0.17742	-0.176177	-0.180682	-0.180353	-0.203854	-0.192905	-0.225286	-0.154102
				-3.02971	5.55413	5.5728	5.55541	5.50283	5.32676	5.20423	4.94976	4.5202	4.42764	3.84413	0			-3.02971	-0.193412	-0.1709	-0.178979	-0.177882	-0.182282	-0.182064	-0.205531	-0.194452	-0.226717	-0.15566
				-3.02961	5.55468	5.5732	5.556	5.50285	5.32734	5.20469	4.95027	4.52089	4.42776	3.84317	0			-3.02961	-0.195058	-0.172496	-0.180537	-0.179586	-0.18388	-0.183774	-0.207206	-0.195998	-0.228147	-0.157219
				-3.02952	5.55524	5.5736	5.5566	5.50287	5.32792	5.20516	4.9508	4.52159	4.42787	3.84221	0			-3.02952	-0.196703	-0.174091	-0.182093	-0.181289	-0.185478	-0.185483	-0.20888	-0.197542	-0.229576	-0.158778
				-3.02942	5.55579	5.574	5.55719	5.50289	5.32851	5.20563	4.95132	4.52229	4.42798	3.84124	0			-3.02942	-0.198347	-0.175685	-0.183649	-0.182992	-0.187074	-0.187192	-0.210552	-0.199084	-0.231004	-0.160338
				-3.02932	5.55636	5.57441	5.55779	5.50291	5.32909	5.2061	4.95186	4.52299	4.42809	3.84028	0			-3.02932	-0.19999	-0.177279	-0.185203	-0.184695	-0.18867	-0.188899	-0.212223	-0.200624	-0.23243	-0.1619
				-3.02923	5.55693	5.57481	5.55839	5.50293	5.32968	5.20659	4.9524	4.5237	4.4282	3.83932	0			-3.02923	-0.201631	-0.178872	-0.186756	-0.186396	-0.190264	-0.190605	-0.213892	-0.202162	-0.233854	-0.163462
				-3.02913	5.5575	5.57522	5.55899	5.50295	5.33027	5.20707	4.95295	4.52442	4.4283	3.83836	0			-3.02913	-0.203272	-0.180464	-0.188308	-0.188097	-0.191857	-0.19231	-0.21556	-0.203699	-0.235277	-0.165024
				-3.02904	5.55808	5.57563	5.55959	5.50298	5.33086	5.20756	4.9535	4.52514	4.4284	3.8374	0			-3.02904	-0.204911	-0.182056	-0.189859	-0.189798	-0.193449	-0.194014	-0.217226	-0.205233	-0.236699	-0.166588
				-3.02894	5.55866	5.57603	5.56019	5.50301	5.33145	5.20806	4.95405	4.52586	4.4285	3.83645	0			-3.02894	-0.206549	-0.183647	-0.191409	-0.191497	-0.19504	-0.195717	-0.21889	-0.206766	-0.23812	-0.168152
				-3.02885	5.55925	5.57644	5.56079	5.50303	5.33205	5.20856	4.95462	4.52659	4.4286	3.83549	0			-3.02885	-0.208186	-0.185238	-0.192958	-0.193196	-0.19663	-0.197418	-0.220553	-0.208297	-0.239539	-0.169717
				-3.02875	5.55984	5.57685	5.5614	5.50306	5.33265	5.20906	4.95519	4.52732	4.4287	3.83454	0			-3.02875	-0.209822	-0.186828	-0.194505	-0.194895	-0.198219	-0.199119	-0.222214	-0.209826	-0.240956	-0.171283
				-3.02865	5.56043	5.57726	5.562	5.5031	5.33325	5.20957	4.95576	4.52805	4.42879	3.83358	0			-3.02865	-0.211456	-0.188417	-0.196051	-0.196593	-0.199806	-0.200818	-0.223873	-0.211353	-0.242372	-0.17285
				-3.02856	5.56104	5.57768	5.56261	5.50313	5.33385	5.21009	4.95634	4.52879	4.42888	3.83263	0			-3.02856	-0.21309	-0.190006	-0.197596	-0.19829	-0.201393	-0.202517	-0.225531	-0.212878	-0.243787	-0.174417
				-3.02846	5.56164	5.57809	5.56321	5.50316	5.33445	5.21061	4.95693	4.52953	4.42897	3.83168	0			-3.02846	-0.214722	-0.191594	-0.19914	-0.199986	-0.202978	-0.204214	-0.227188	-0.214401	-0.2452	-0.175985
				-3.02837	5.56225	5.5785	5.56382	5.5032	5.33506	5.21113	4.95752	4.53028	4.42906	3.83073	0			-3.02837	-0.216353	-0.193181	-0.200683	-0.201682	-0.204563	-0.20591	-0.228842	-0.215923	-0.246612	-0.177554
				-3.02827	5.56287	5.57892	5.56443	5.50323	5.33566	5.21167	4.95812	4.53103	4.42914	3.82978	0			-3.02827	-0.217983	-0.194768	-0.202224	-0.203377	-0.206146	-0.207605	-0.230495	-0.217442	-0.248023	-0.179124
				-3.02817	5.56349	5.57933	5.56503	5.50327	5.33627	5.2122	4.95872	4.53179	4.42922	3.82884	0			-3.02817	-0.219612	-0.196354	-0.203765	-0.205071	-0.207728	-0.209299	-0.232147	-0.21896	-0.249432	-0.180694
				-3.02808	5.56411	5.57975	5.56564	5.50331	5.33688	5.21274	4.95933	4.53255	4.4293	3.82789	0			-3.02808	-0.221239	-0.197939	-0.205304	-0.206765	-0.209309	-0.210992	-0.233797	-0.220476	-0.25084	-0.182265
				-3.02798	5.56474	5.58017	5.56625	5.50335	5.33749	5.21329	4.95995	4.53331	4.42938	3.82695	0			-3.02798	-0.222866	-0.199524	-0.206842	-0.208458	-0.210889	-0.212684	-0.235445	-0.22199	-0.252247	-0.183837
				-3.02789	5.56537	5.58059	5.56686	5.50339	5.33811	5.21384	4.96057	4.53408	4.42946	3.82601	0			-3.02789	-0.224491	-0.201108	-0.208379	-0.210151	-0.212468	-0.214374	-0.237091	-0.223502	-0.253652	-0.18541
				-3.02779	5.56601	5.581	5.56747	5.50344	5.33872	5.21439	4.96119	4.53485	4.42953	3.82506	0			-3.02779	-0.226115	-0.202692	-0.209915	-0.211842	-0.214046	-0.216064	-0.238736	-0.225012	-0.255056	-0.186983
				-3.02769	5.56665	5.58142	5.56808	5.50348	5.33934	5.21495	4.96182	4.53562	4.4296	3.82413	0			-3.02769	-0.227738	-0.204275	-0.21145	-0.213533	-0.215623	-0.217752	-0.240379	-0.22652	-0.256458	-0.188557
				-3.0276	5.56729	5.58184	5.5687	5.50353	5.33996	5.21551	4.96246	4.5364	4.42967	3.82319	0			-3.0276	-0.229359	-0.205857	-0.212983	-0.215224	-0.217199	-0.219439	-0.242021	-0.228027	-0.257859	-0.190132
				-3.0275	5.56794	5.58226	5.56931	5.50358	5.34058	5.21608	4.9631	4.53718	4.42974	3.82225	0			-3.0275	-0.23098	-0.207438	-0.214515	-0.216913	-0.218773	-0.221125	-0.243661	-0.229531	-0.259259	-0.191707
				-3.02741	5.56859	5.58269	5.56992	5.50363	5.34121	5.21666	4.96375	4.53797	4.4298	3.82132	0			-3.02741	-0.232599	-0.209019	-0.216047	-0.218602	-0.220346	-0.22281	-0.245299	-0.231034	-0.260657	-0.193284
				-3.02731	5.56925	5.58311	5.57054	5.50368	5.34183	5.21724	4.9644	4.53876	4.42986	3.82039	0			-3.02731	-0.234217	-0.2106	-0.217577	-0.22029	-0.221919	-0.224493	-0.246936	-0.232535	-0.262054	-0.194861
				-3.02722	5.56991	5.58353	5.57115	5.50373	5.34246	5.21782	4.96506	4.53955	4.42992	3.81946	0			-3.02722	-0.235834	-0.212179	-0.219106	-0.221978	-0.22349	-0.226176	-0.248571	-0.234034	-0.263449	-0.196438
				-3.02712	5.57058	5.58396	5.57176	5.50378	5.34309	5.21841	4.96572	4.54035	4.42998	3.81853	0			-3.02712	-0.23745	-0.213758	-0.220634	-0.223665	-0.22506	-0.227857	-0.250204	-0.235531	-0.264844	-0.198016
				-3.02702	5.57125	5.58438	5.57238	5.50384	5.34372	5.219	4.96639	4.54115	4.43004	3.8176	0			-3.02702	-0.239064	-0.215337	-0.22216	-0.225351	-0.226629	-0.229537	-0.251835	-0.237026	-0.266236	-0.199595
				-3.02693	5.57192	5.58481	5.57299	5.50389	5.34435	5.2196	4.96707	4.54195	4.43009	3.81667	0			-3.02693	-0.240677	-0.216915	-0.223686	-0.227036	-0.228197	-0.231216	-0.253465	-0.23852	-0.267628	-0.201175
				-3.02683	5.5726	5.58523	5.57361	5.50395	5.34498	5.2202	4.96774	4.54276	4.43014	3.81575	0			-3.02683	-0.24229	-0.218492	-0.22521	-0.228721	-0.229764	-0.232894	-0.255093	-0.240011	-0.269018	-0.202755
				-3.02674	5.57328	5.58566	5.57422	5.50401	5.34561	5.22081	4.96843	4.54357	4.43019	3.81483	0			-3.02674	-0.2439	-0.220068	-0.226734	-0.230404	-0.23133	-0.23457	-0.25672	-0.241501	-0.270407	-0.204336
				-3.02664	5.57397	5.58608	5.57484	5.50407	5.34625	5.22142	4.96912	4.54439	4.43024	3.81391	0			-3.02664	-0.24551	-0.221644	-0.228256	-0.232087	-0.232894	-0.236245	-0.258345	-0.242989	-0.271794	-0.205918
				-3.02654	5.57466	5.58651	5.57545	5.50413	5.34689	5.22203	4.96981	4.54521	4.43028	3.81299	0			-3.02654	-0.247119	-0.223219	-0.229777	-0.23377	-0.234458	-0.237919	-0.259968	-0.244475	-0.27318	-0.2075
				-3.02645	5.57535	5.58694	5.57607	5.50419	5.34753	5.22265	4.97051	4.54603	4.43032	3.81208	0			-3.02645	-0.248726	-0.224794	-0.231297	-0.235451	-0.23602	-0.239592	-0.261589	-0.245959	-0.274565	-0.209083
				-3.02635	5.57605	5.58737	5.57668	5.50425	5.34817	5.22328	4.97122	4.54686	4.43036	3.81116	0			-3.02635	-0.250332	-0.226368	-0.232816	-0.237132	-0.237581	-0.241264	-0.263209	-0.247441	-0.275949	-0.210667
				-3.02626	5.57675	5.5878	5.5773	5.50432	5.34881	5.22391	4.97193	4.54769	4.4304	3.81025	0			-3.02626	-0.251937	-0.227941	-0.234333	-0.238812	-0.239141	-0.242934	-0.264827	-0.248922	-0.277331	-0.212251
				-3.02616	5.57746	5.58822	5.57791	5.50438	5.34945	5.22454	4.97264	4.54852	4.43044	3.80934	0			-3.02616	-0.253541	-0.229514	-0.23585	-0.240492	-0.240701	-0.244603	-0.266443	-0.2504	-0.278712	-0.213836
				-3.02606	5.57817	5.58865	5.57853	5.50445	5.3501	5.22518	4.97336	4.54935	4.43047	3.80844	0			-3.02606	-0.255143	-0.231086	-0.237365	-0.24217	-0.242258	-0.246271	-0.268058	-0.251877	-0.280091	-0.215421
				-3.02597	5.57888	5.58908	5.57914	5.50452	5.35074	5.22582	4.97408	4.55019	4.4305	3.80753	0			-3.02597	-0.256744	-0.232657	-0.23888	-0.243848	-0.243815	-0.247938	-0.269671	-0.253352	-0.281469	-0.217007
				-3.02587	5.57959	5.58951	5.57976	5.50459	5.35139	5.22647	4.97481	4.55104	4.43053	3.80663	0			-3.02587	-0.258345	-0.234228	-0.240393	-0.245525	-0.245371	-0.249603	-0.271282	-0.254825	-0.282846	-0.218594
				-3.02578	5.58031	5.58995	5.58037	5.50466	5.35204	5.22712	4.97555	4.55188	4.43056	3.80573	0			-3.02578	-0.259943	-0.235798	-0.241905	-0.247201	-0.246926	-0.251267	-0.272892	-0.256296	-0.284222	-0.220182
				-3.02568	5.58104	5.59038	5.58099	5.50474	5.35269	5.22778	4.97629	4.55273	4.43058	3.80483	0			-3.02568	-0.261541	-0.237368	-0.243416	-0.248877	-0.248479	-0.25293	-0.274499	-0.257765	-0.285596	-0.22177
				-3.02559	5.58176	5.59081	5.5816	5.50481	5.35334	5.22844	4.97703	4.55358	4.43061	3.80393	0			-3.02559	-0.263137	-0.238937	-0.244926	-0.250551	-0.250032	-0.254592	-0.276105	-0.259233	-0.286969	-0.223358
				-3.02549	5.58249	5.59124	5.58222	5.50489	5.35399	5.22911	4.97778	4.55444	4.43063	3.80304	0			-3.02549	-0.264733	-0.240505	-0.246435	-0.252225	-0.251583	-0.256252	-0.27771	-0.260698	-0.28834	-0.224947
				-3.02539	5.58323	5.59167	5.58283	5.50496	5.35465	5.22978	4.97853	4.5553	4.43065	3.80214	0			-3.02539	-0.266327	-0.242073	-0.247943	-0.253898	-0.253133	-0.257911	-0.279312	-0.262162	-0.289711	-0.226537
				-3.0253	5.58396	5.5921	5.58345	5.50504	5.3553	5.23045	4.97929	4.55616	4.43066	3.80125	0			-3.0253	-0.26792	-0.24364	-0.24945	-0.255571	-0.254683	-0.259569	-0.280913	-0.263624	-0.29108	-0.228127
				-3.0252	5.58471	5.59254	5.58406	5.50512	5.35596	5.23113	4.98006	4.55703	4.43068	3.80037	0			-3.0252	-0.269511	-0.245207	-0.250956	-0.257242	-0.256231	-0.261225	-0.282512	-0.265084	-0.292447	-0.229718
				-3.02511	5.58545	5.59297	5.58467	5.5052	5.35661	5.23181	4.98082	4.55789	4.43069	3.79948	0			-3.02511	-0.271102	-0.246772	-0.25246	-0.258913	-0.257778	-0.262881	-0.28411	-0.266542	-0.293814	-0.23131
				-3.02501	5.5862	5.5934	5.58528	5.50528	5.35727	5.2325	4.98159	4.55877	4.4307	3.7986	0			-3.02501	-0.272691	-0.248338	-0.253964	-0.260583	-0.259323	-0.264535	-0.285706	-0.267999	-0.295179	-0.232902
				-3.02491	5.58695	5.59384	5.5859	5.50536	5.35793	5.23319	4.98237	4.55964	4.43071	3.79772	0			-3.02491	-0.274279	-0.249902	-0.255466	-0.262252	-0.260868	-0.266187	-0.2873	-0.269453	-0.296543	-0.234494
				-3.02482	5.5877	5.59427	5.58651	5.50545	5.35859	5.23388	4.98315	4.56052	4.43071	3.79684	0			-3.02482	-0.275866	-0.251466	-0.256968	-0.26392	-0.262412	-0.267839	-0.288892	-0.270906	-0.297905	-0.236088
				-3.02472	5.58846	5.5947	5.58712	5.50553	5.35925	5.23458	4.98394	4.5614	4.43072	3.79597	0			-3.02472	-0.277451	-0.25303	-0.258468	-0.265588	-0.263954	-0.269489	-0.290482	-0.272357	-0.299266	-0.237681
				-3.02463	5.58922	5.59514	5.58773	5.50562	5.35992	5.23528	4.98473	4.56228	4.43072	3.79509	0			-3.02463	-0.279035	-0.254592	-0.259967	-0.267254	-0.265496	-0.271138	-0.292071	-0.273806	-0.300626	-0.239276
				-3.02453	5.58998	5.59557	5.58834	5.50571	5.36058	5.23599	4.98552	4.56317	4.43072	3.79422	0			-3.02453	-0.280619	-0.256155	-0.261466	-0.26892	-0.267036	-0.272785	-0.293658	-0.275253	-0.301985	-0.24087
				-3.02443	5.59075	5.59601	5.58895	5.50579	5.36125	5.2367	4.98632	4.56406	4.43071	3.79335	0			-3.02443	-0.282201	-0.257716	-0.262963	-0.270585	-0.268575	-0.274431	-0.295243	-0.276699	-0.303342	-0.242466
				-3.02434	5.59152	5.59644	5.58956	5.50588	5.36191	5.23742	4.98713	4.56495	4.43071	3.79249	0			-3.02434	-0.283781	-0.259277	-0.264459	-0.272249	-0.270114	-0.276076	-0.296827	-0.278143	-0.304698	-0.244061
				-3.02424	5.59229	5.59687	5.59017	5.50598	5.36258	5.23814	4.98794	4.56584	4.4307	3.79163	0			-3.02424	-0.285361	-0.260837	-0.265954	-0.273913	-0.271651	-0.27772	-0.298409	-0.279584	-0.306053	-0.245658
				-3.02415	5.59306	5.59731	5.59077	5.50607	5.36325	5.23886	4.98875	4.56674	4.43069	3.79077	0			-3.02415	-0.286939	-0.262397	-0.267448	-0.275575	-0.273187	-0.279362	-0.299989	-0.281024	-0.307407	-0.247255
				-3.02405	5.59384	5.59774	5.59138	5.50616	5.36392	5.23959	4.98956	4.56764	4.43068	3.78991	0			-3.02405	-0.288516	-0.263956	-0.268941	-0.277237	-0.274722	-0.281003	-0.301567	-0.282463	-0.308759	-0.248852
				-3.02396	5.59462	5.59818	5.59198	5.50626	5.36459	5.24032	4.99039	4.56855	4.43067	3.78905	0			-3.02396	-0.290092	-0.265515	-0.270433	-0.278898	-0.276255	-0.282643	-0.303144	-0.283899	-0.31011	-0.25045
				-3.02386	5.59541	5.59861	5.59259	5.50635	5.36526	5.24106	4.99121	4.56945	4.43065	3.7882	0			-3.02386	-0.291667	-0.267073	-0.271924	-0.280557	-0.277788	-0.284281	-0.304718	-0.285334	-0.31146	-0.252048
				-3.02376	5.59619	5.59905	5.59319	5.50645	5.36593	5.24179	4.99204	4.57036	4.43063	3.78735	0			-3.02376	-0.29324	-0.26863	-0.273414	-0.282217	-0.27932	-0.285918	-0.306291	-0.286766	-0.312809	-0.253647
				-3.02367	5.59698	5.59948	5.5938	5.50655	5.3666	5.24254	4.99287	4.57127	4.43061	3.7865	0			-3.02367	-0.294813	-0.270187	-0.274903	-0.283875	-0.28085	-0.287554	-0.307863	-0.288197	-0.314156	-0.255246
				-3.02357	5.59778	5.59991	5.5944	5.50664	5.36727	5.24328	4.99371	4.57219	4.43059	3.78566	0			-3.02357	-0.296384	-0.271743	-0.276391	-0.285532	-0.28238	-0.289188	-0.309432	-0.289627	-0.315502	-0.256846
				-3.02348	5.59857	5.60035	5.595	5.50674	5.36795	5.24404	4.99455	4.5731	4.43057	3.78482	0			-3.02348	-0.297953	-0.273298	-0.277878	-0.287189	-0.283908	-0.290821	-0.311	-0.291054	-0.316847	-0.258446
				-3.02338	5.59937	5.60078	5.5956	5.50685	5.36862	5.24479	4.9954	4.57402	4.43054	3.78398	0			-3.02338	-0.299522	-0.274853	-0.279364	-0.288844	-0.285435	-0.292452	-0.312566	-0.29248	-0.31819	-0.260047
				-3.02328	5.60017	5.60122	5.5962	5.50695	5.3693	5.24555	4.99625	4.57495	4.43051	3.78314	0			-3.02328	-0.30109	-0.276408	-0.280848	-0.290499	-0.286961	-0.294083	-0.31413	-0.293904	-0.319533	-0.261648
				-3.02319	5.60097	5.60165	5.5968	5.50705	5.36997	5.24631	4.9971	4.57587	4.43048	3.78231	0			-3.02319	-0.302656	-0.277961	-0.282332	-0.292153	-0.288486	-0.295712	-0.315693	-0.295326	-0.320874	-0.26325
				-3.02309	5.60178	5.60208	5.59739	5.50716	5.37065	5.24708	4.99796	4.5768	4.43045	3.78148	0			-3.02309	-0.304221	-0.279515	-0.283815	-0.293806	-0.29001	-0.297339	-0.317254	-0.296746	-0.322214	-0.264852
				-3.023	5.60259	5.60252	5.59799	5.50726	5.37133	5.24785	4.99882	4.57773	4.43041	3.78065	0			-3.023	-0.305785	-0.281067	-0.285297	-0.295458	-0.291533	-0.298965	-0.318813	-0.298165	-0.323553	-0.266454
				-3.0229	5.6034	5.60295	5.59858	5.50737	5.372	5.24862	4.99969	4.57866	4.43038	3.77983	0			-3.0229	-0.307347	-0.282619	-0.286778	-0.29711	-0.293055	-0.30059	-0.32037	-0.299581	-0.32489	-0.268057
				-3.02281	5.60421	5.60338	5.59918	5.50747	5.37268	5.2494	5.00056	4.57959	4.43034	3.77901	0			-3.02281	-0.308909	-0.28417	-0.288258	-0.29876	-0.294576	-0.302214	-0.321926	-0.300996	-0.326226	-0.26966
				-3.02271	5.60502	5.60382	5.59977	5.50758	5.37336	5.25018	5.00143	4.58053	4.4303	3.77819	0			-3.02271	-0.310469	-0.285721	-0.289737	-0.30041	-0.296095	-0.303836	-0.323479	-0.30241	-0.327561	-0.271264
				-3.02261	5.60584	5.60425	5.60036	5.50769	5.37404	5.25096	5.00231	4.58147	4.43025	3.77737	0			-3.02261	-0.312028	-0.287272	-0.291215	-0.302058	-0.297614	-0.305456	-0.325031	-0.303821	-0.328895	-0.272868
				-3.02252	5.60666	5.60468	5.60095	5.5078	5.37472	5.25175	5.00319	4.58241	4.43021	3.77656	0			-3.02252	-0.313586	-0.288821	-0.292692	-0.303706	-0.299131	-0.307076	-0.326582	-0.305231	-0.330228	-0.274472
				-3.02242	5.60748	5.60511	5.60153	5.50791	5.3754	5.25254	5.00407	4.58335	4.43016	3.77575	0			-3.02242	-0.315143	-0.29037	-0.294168	-0.305353	-0.300648	-0.308694	-0.32813	-0.306639	-0.331559	-0.276077
				-3.02233	5.60831	5.60554	5.60212	5.50803	5.37609	5.25334	5.00496	4.5843	4.43011	3.77495	0			-3.02233	-0.316698	-0.291919	-0.295643	-0.306999	-0.302163	-0.31031	-0.329677	-0.308045	-0.332889	-0.277682
				-3.02223	5.60914	5.60597	5.60271	5.50814	5.37677	5.25413	5.00585	4.58525	4.43006	3.77414	0			-3.02223	-0.318252	-0.293467	-0.297117	-0.308644	-0.303678	-0.311926	-0.331222	-0.30945	-0.334218	-0.279288
				-3.02213	5.60997	5.60641	5.60329	5.50825	5.37745	5.25494	5.00675	4.5862	4.43001	3.77334	0			-3.02213	-0.319806	-0.295014	-0.29859	-0.310288	-0.305191	-0.313539	-0.332765	-0.310852	-0.335546	-0.280894
				-3.02204	5.6108	5.60684	5.60387	5.50837	5.37813	5.25574	5.00764	4.58715	4.42995	3.77254	0			-3.02204	-0.321357	-0.296561	-0.300063	-0.311931	-0.306703	-0.315152	-0.334306	-0.312253	-0.336873	-0.2825
				-3.02194	5.61163	5.60727	5.60445	5.50849	5.37882	5.25655	5.00855	4.58811	4.42989	3.77175	0			-3.02194	-0.322908	-0.298107	-0.301534	-0.313573	-0.308214	-0.316763	-0.335846	-0.313653	-0.338198	-0.284107
				-3.02185	5.61247	5.6077	5.60503	5.5086	5.3795	5.25736	5.00945	4.58906	4.42983	3.77096	0			-3.02185	-0.324458	-0.299653	-0.303004	-0.315215	-0.309724	-0.318373	-0.337384	-0.31505	-0.339522	-0.285714
				-3.02175	5.6133	5.60813	5.60561	5.50872	5.38018	5.25818	5.01036	4.59002	4.42977	3.77017	0			-3.02175	-0.326006	-0.301198	-0.304474	-0.316855	-0.311233	-0.319981	-0.33892	-0.316446	-0.340845	-0.287321
				-3.02165	5.61414	5.60855	5.60619	5.50884	5.38087	5.259	5.01128	4.59098	4.42971	3.76939	0			-3.02165	-0.327553	-0.302742	-0.305942	-0.318495	-0.312741	-0.321588	-0.340455	-0.31784	-0.342167	-0.288929
				-3.02156	5.61498	5.60898	5.60676	5.50896	5.38155	5.25982	5.01219	4.59195	4.42964	3.7686	0			-3.02156	-0.329099	-0.304286	-0.30741	-0.320133	-0.314248	-0.323193	-0.341987	-0.319232	-0.343488	-0.290536
				-3.02146	5.61583	5.60941	5.60733	5.50908	5.38224	5.26064	5.01311	4.59291	4.42957	3.76783	0			-3.02146	-0.330644	-0.30583	-0.308876	-0.321771	-0.315753	-0.324797	-0.343518	-0.320623	-0.344808	-0.292145
				-3.02137	5.61667	5.60984	5.60791	5.5092	5.38292	5.26147	5.01403	4.59388	4.4295	3.76705	0			-3.02137	-0.332188	-0.307372	-0.310342	-0.323408	-0.317258	-0.3264	-0.345047	-0.322012	-0.346126	-0.293753
				-3.02127	5.61752	5.61026	5.60847	5.50932	5.38361	5.2623	5.01496	4.59485	4.42943	3.76628	0			-3.02127	-0.33373	-0.308915	-0.311807	-0.325044	-0.318762	-0.328001	-0.346575	-0.323399	-0.347443	-0.295362
				-3.02118	5.61837	5.61069	5.60904	5.50945	5.3843	5.26314	5.01589	4.59582	4.42936	3.76551	0			-3.02118	-0.335272	-0.310456	-0.313271	-0.326679	-0.320264	-0.329601	-0.3481	-0.324785	-0.348759	-0.296971
				-3.02108	5.61922	5.61112	5.60961	5.50957	5.38498	5.26398	5.01682	4.59679	4.42928	3.76474	0			-3.02108	-0.336812	-0.311998	-0.314734	-0.328313	-0.321766	-0.3312	-0.349624	-0.326169	-0.350074	-0.298581
				-3.02098	5.62007	5.61154	5.61017	5.5097	5.38567	5.26482	5.01776	4.59776	4.4292	3.76398	0			-3.02098	-0.338351	-0.313538	-0.316196	-0.329946	-0.323266	-0.332797	-0.351146	-0.327551	-0.351388	-0.30019
				-3.02089	5.62093	5.61197	5.61073	5.50982	5.38635	5.26566	5.0187	4.59874	4.42912	3.76322	0			-3.02089	-0.339888	-0.315078	-0.317658	-0.331578	-0.324766	-0.334392	-0.352667	-0.328932	-0.3527	-0.3018
				-3.02079	5.62178	5.61239	5.6113	5.50995	5.38704	5.26651	5.01964	4.59972	4.42904	3.76247	0			-3.02079	-0.341425	-0.316618	-0.319118	-0.333209	-0.326264	-0.335987	-0.354185	-0.33031	-0.354012	-0.30341
				-3.0207	5.62264	5.61281	5.61185	5.51008	5.38773	5.26736	5.02058	4.6007	4.42896	3.76171	0			-3.0207	-0.34296	-0.318157	-0.320578	-0.334839	-0.327761	-0.337579	-0.355702	-0.331688	-0.355322	-0.305021
				-3.0206	5.6235	5.61324	5.61241	5.51021	5.38841	5.26821	5.02153	4.60168	4.42887	3.76096	0			-3.0206	-0.344495	-0.319695	-0.322036	-0.336469	-0.329258	-0.339171	-0.357217	-0.333063	-0.356631	-0.306631
				-3.0205	5.62436	5.61366	5.61296	5.51033	5.3891	5.26907	5.02248	4.60267	4.42878	3.76022	0			-3.0205	-0.346028	-0.321233	-0.323494	-0.338097	-0.330753	-0.340761	-0.358731	-0.334437	-0.35794	-0.308242
				-3.02041	5.62522	5.61408	5.61352	5.51046	5.38979	5.26993	5.02344	4.60365	4.42869	3.75948	0			-3.02041	-0.34756	-0.32277	-0.324951	-0.339724	-0.332247	-0.342349	-0.360242	-0.335809	-0.359246	-0.309854
				-3.02031	5.62608	5.6145	5.61407	5.5106	5.39047	5.27079	5.02439	4.60464	4.4286	3.75874	0			-3.02031	-0.349091	-0.324307	-0.326407	-0.341351	-0.33374	-0.343937	-0.361752	-0.33718	-0.360552	-0.311465
				-3.02022	5.62695	5.61492	5.61462	5.51073	5.39116	5.27165	5.02535	4.60563	4.4285	3.758	0			-3.02022	-0.35062	-0.325844	-0.327862	-0.342976	-0.335232	-0.345522	-0.36326	-0.338548	-0.361857	-0.313076
				-3.02012	5.62782	5.61534	5.61516	5.51086	5.39185	5.27252	5.02631	4.60662	4.42841	3.75727	0			-3.02012	-0.352149	-0.327379	-0.329317	-0.344601	-0.336723	-0.347107	-0.364767	-0.339916	-0.363161	-0.314688
				-3.02002	5.62868	5.61576	5.61571	5.51099	5.39254	5.27339	5.02728	4.60761	4.42831	3.75654	0			-3.02002	-0.353676	-0.328915	-0.33077	-0.346224	-0.338213	-0.348689	-0.366271	-0.341281	-0.364463	-0.3163
				-3.01993	5.62955	5.61618	5.61625	5.51112	5.39322	5.27426	5.02825	4.6086	4.42821	3.75581	0			-3.01993	-0.355203	-0.330449	-0.332223	-0.347847	-0.339702	-0.350271	-0.367774	-0.342645	-0.365764	-0.317912
				-3.01983	5.63042	5.61659	5.61679	5.51126	5.39391	5.27514	5.02922	4.6096	4.42811	3.75509	0			-3.01983	-0.356728	-0.331984	-0.333675	-0.349468	-0.34119	-0.351851	-0.369275	-0.344007	-0.367065	-0.319525
				-3.01974	5.63129	5.61701	5.61733	5.51139	5.3946	5.27602	5.03019	4.61059	4.428	3.75437	0			-3.01974	-0.358252	-0.333517	-0.335126	-0.351089	-0.342677	-0.353429	-0.370775	-0.345368	-0.368364	-0.321137
				-3.01964	5.63217	5.61743	5.61786	5.51153	5.39528	5.2769	5.03117	4.61159	4.4279	3.75366	0			-3.01964	-0.359775	-0.33505	-0.336576	-0.352709	-0.344163	-0.355006	-0.372273	-0.346727	-0.369662	-0.32275
				-3.01955	5.63304	5.61784	5.6184	5.51166	5.39597	5.27778	5.03215	4.61259	4.42779	3.75295	0			-3.01955	-0.361296	-0.336583	-0.338026	-0.354328	-0.345648	-0.356582	-0.373769	-0.348085	-0.370959	-0.324362
				-3.01945	5.63391	5.61825	5.61893	5.5118	5.39665	5.27867	5.03313	4.61359	4.42768	3.75224	0			-3.01945	-0.362817	-0.338115	-0.339475	-0.355945	-0.347132	-0.358156	-0.375263	-0.34944	-0.372255	-0.325975
				-3.01935	5.63479	5.61867	5.61946	5.51194	5.39734	5.27956	5.03411	4.61459	4.42756	3.75153	0			-3.01935	-0.364336	-0.339647	-0.340923	-0.357562	-0.348615	-0.359729	-0.376755	-0.350795	-0.37355	-0.327588
				-3.01926	5.63567	5.61908	5.61998	5.51208	5.39803	5.28045	5.0351	4.61559	4.42745	3.75083	0			-3.01926	-0.365855	-0.341178	-0.34237	-0.359178	-0.350097	-0.361301	-0.378246	-0.352147	-0.374843	-0.329202
				-3.01916	5.63655	5.61949	5.62051	5.51221	5.39871	5.28134	5.03609	4.6166	4.42733	3.75013	0			-3.01916	-0.367372	-0.342709	-0.343816	-0.360793	-0.351578	-0.362871	-0.379735	-0.353498	-0.376136	-0.330815
				-3.01907	5.63742	5.6199	5.62103	5.51235	5.3994	5.28224	5.03708	4.6176	4.42722	3.74944	0			-3.01907	-0.368888	-0.344239	-0.345261	-0.362406	-0.353058	-0.364439	-0.381223	-0.354848	-0.377428	-0.332428
				-3.01897	5.6383	5.62031	5.62155	5.51249	5.40008	5.28314	5.03807	4.61861	4.4271	3.74875	0			-3.01897	-0.370403	-0.345768	-0.346706	-0.364019	-0.354537	-0.366006	-0.382708	-0.356196	-0.378718	-0.334042
				-3.01887	5.63919	5.62072	5.62206	5.51263	5.40077	5.28404	5.03907	4.61962	4.42697	3.74806	0			-3.01887	-0.371917	-0.347298	-0.34815	-0.365631	-0.356014	-0.367572	-0.384192	-0.357542	-0.380008	-0.335656
				-3.01878	5.64007	5.62112	5.62258	5.51277	5.40145	5.28494	5.04007	4.62063	4.42685	3.74738	0			-3.01878	-0.37343	-0.348826	-0.349594	-0.367242	-0.357491	-0.369136	-0.385674	-0.358887	-0.381296	-0.337269
				-3.01868	5.64095	5.62153	5.62309	5.51292	5.40214	5.28585	5.04107	4.62164	4.42672	3.7467	0			-3.01868	-0.374941	-0.350354	-0.351036	-0.368852	-0.358967	-0.370699	-0.387155	-0.36023	-0.382583	-0.338883
				-3.01859	5.64183	5.62194	5.6236	5.51306	5.40282	5.28676	5.04207	4.62265	4.4266	3.74602	0			-3.01859	-0.376452	-0.351882	-0.352478	-0.370461	-0.360442	-0.37226	-0.388633	-0.361572	-0.38387	-0.340497
				-3.01849	5.64272	5.62234	5.62411	5.5132	5.4035	5.28767	5.04308	4.62366	4.42647	3.74535	0			-3.01849	-0.377961	-0.353409	-0.353919	-0.372068	-0.361916	-0.37382	-0.39011	-0.362912	-0.385155	-0.342111
				-3.01839	5.6436	5.62274	5.62461	5.51334	5.40418	5.28858	5.04408	4.62468	4.42633	3.74468	0			-3.01839	-0.37947	-0.354936	-0.355359	-0.373675	-0.363389	-0.375378	-0.391586	-0.36425	-0.386439	-0.343725
				-3.0183	5.64449	5.62315	5.62511	5.51349	5.40487	5.2895	5.04509	4.62569	4.4262	3.74401	0			-3.0183	-0.380977	-0.356462	-0.356799	-0.375281	-0.364861	-0.376935	-0.393059	-0.365587	-0.387722	-0.345339
				-3.0182	5.64537	5.62355	5.62561	5.51363	5.40555	5.29041	5.04611	4.62671	4.42607	3.74335	0			-3.0182	-0.382483	-0.357988	-0.358237	-0.376886	-0.366332	-0.378491	-0.394531	-0.366923	-0.389005	-0.346953
				-3.01811	5.64626	5.62395	5.62611	5.51377	5.40623	5.29133	5.04712	4.62773	4.42593	3.74269	0			-3.01811	-0.383988	-0.359513	-0.359675	-0.37849	-0.367801	-0.380045	-0.396002	-0.368257	-0.390286	-0.348567
				-3.01801	5.64715	5.62435	5.6266	5.51392	5.40691	5.29226	5.04813	4.62874	4.42579	3.74204	0			-3.01801	-0.385492	-0.361038	-0.361113	-0.380093	-0.36927	-0.381597	-0.39747	-0.369589	-0.391566	-0.350181
				-3.01792	5.64803	5.62474	5.62709	5.51406	5.40759	5.29318	5.04915	4.62976	4.42565	3.74139	0			-3.01792	-0.386995	-0.362562	-0.36255	-0.381695	-0.370738	-0.383148	-0.398937	-0.37092	-0.392845	-0.351795
				-3.01782	5.64892	5.62514	5.62758	5.51421	5.40827	5.2941	5.05017	4.63078	4.4255	3.74074	0			-3.01782	-0.388497	-0.364086	-0.363986	-0.383296	-0.372205	-0.384698	-0.400402	-0.372249	-0.394123	-0.353409
				-3.01772	5.64981	5.62554	5.62806	5.51435	5.40895	5.29503	5.05119	4.6318	4.42536	3.7401	0			-3.01772	-0.389998	-0.365609	-0.365421	-0.384895	-0.373671	-0.386246	-0.401866	-0.373577	-0.3954	-0.355024
				-3.01763	5.6507	5.62593	5.62855	5.5145	5.40963	5.29596	5.05222	4.63283	4.42521	3.73946	0			-3.01763	-0.391498	-0.367132	-0.366855	-0.386494	-0.375136	-0.387793	-0.403327	-0.374904	-0.396676	-0.356638
				-3.01753	5.65159	5.62632	5.62903	5.51465	5.41031	5.29689	5.05324	4.63385	4.42506	3.73882	0			-3.01753	-0.392997	-0.368655	-0.368289	-0.388092	-0.3766	-0.389338	-0.404787	-0.376229	-0.397951	-0.358252
				-3.01744	5.65248	5.62672	5.6295	5.51479	5.41098	5.29783	5.05427	4.63487	4.42491	3.73819	0			-3.01744	-0.394494	-0.370176	-0.369723	-0.389689	-0.378063	-0.390882	-0.406246	-0.377552	-0.399225	-0.359866
				-3.01734	5.65337	5.62711	5.62998	5.51494	5.41166	5.29876	5.0553	4.63589	4.42476	3.73756	0			-3.01734	-0.395991	-0.371698	-0.371155	-0.391285	-0.379526	-0.392425	-0.407703	-0.378874	-0.400498	-0.36148
				-3.01724	5.65426	5.6275	5.63045	5.51509	5.41234	5.2997	5.05633	4.63692	4.4246	3.73693	0			-3.01724	-0.397486	-0.373219	-0.372587	-0.392879	-0.380987	-0.393966	-0.409158	-0.380194	-0.401771	-0.363094
				-3.01715	5.65515	5.62788	5.63092	5.51524	5.41301	5.30064	5.05736	4.63794	4.42445	3.73631	0			-3.01715	-0.398981	-0.37474	-0.374019	-0.394473	-0.382447	-0.395505	-0.410611	-0.381513	-0.403042	-0.364708
				-3.01705	5.65604	5.62827	5.63138	5.51539	5.41369	5.30158	5.05839	4.63897	4.42429	3.73569	0			-3.01705	-0.400474	-0.37626	-0.375449	-0.396066	-0.383906	-0.397043	-0.412063	-0.382831	-0.404312	-0.366322
				-3.01696	5.65693	5.62866	5.63184	5.51553	5.41436	5.30252	5.05943	4.64	4.42413	3.73508	0			-3.01696	-0.401967	-0.37778	-0.376879	-0.397658	-0.385365	-0.39858	-0.413513	-0.384147	-0.405581	-0.367936
				-3.01686	5.65782	5.62904	5.6323	5.51568	5.41503	5.30347	5.06047	4.64102	4.42397	3.73447	0			-3.01686	-0.403458	-0.379299	-0.378309	-0.399248	-0.386822	-0.400115	-0.414961	-0.385462	-0.406849	-0.36955
				-3.01676	5.65871	5.62942	5.63276	5.51583	5.41571	5.30441	5.0615	4.64205	4.4238	3.73386	0			-3.01676	-0.404948	-0.380818	-0.379737	-0.400838	-0.388278	-0.401649	-0.416408	-0.386775	-0.408116	-0.371163
				-3.01667	5.6596	5.62981	5.63321	5.51598	5.41638	5.30536	5.06254	4.64308	4.42364	3.73326	0			-3.01667	-0.406438	-0.382336	-0.381165	-0.402427	-0.389734	-0.403181	-0.417853	-0.388087	-0.409383	-0.372777
				-3.01657	5.6605	5.63019	5.63366	5.51613	5.41705	5.30631	5.06359	4.64411	4.42347	3.73266	0			-3.01657	-0.407926	-0.383854	-0.382593	-0.404014	-0.391189	-0.404712	-0.419297	-0.389397	-0.410648	-0.37439
				-3.01648	5.66139	5.63057	5.63411	5.51628	5.41772	5.30726	5.06463	4.64514	4.4233	3.73206	0			-3.01648	-0.409413	-0.385372	-0.38402	-0.405601	-0.392642	-0.406242	-0.420738	-0.390706	-0.411912	-0.376004
				-3.01638	5.66228	5.63094	5.63455	5.51643	5.41839	5.30821	5.06567	4.64617	4.42313	3.73147	0			-3.01638	-0.410899	-0.386889	-0.385446	-0.407187	-0.394095	-0.407769	-0.422179	-0.392014	-0.413176	-0.377617
				-3.01629	5.66317	5.63132	5.63499	5.51658	5.41905	5.30917	5.06672	4.6472	4.42296	3.73088	0			-3.01629	-0.412385	-0.388406	-0.386872	-0.408771	-0.395547	-0.409296	-0.423617	-0.39332	-0.414438	-0.37923
				-3.01619	5.66406	5.6317	5.63543	5.51673	5.41972	5.31012	5.06777	4.64823	4.42278	3.7303	0			-3.01619	-0.413869	-0.389922	-0.388297	-0.410355	-0.396998	-0.410821	-0.425054	-0.394625	-0.4157	-0.380843
				-3.01609	5.66495	5.63207	5.63587	5.51688	5.42039	5.31108	5.06881	4.64926	4.4226	3.72972	0			-3.01609	-0.415352	-0.391438	-0.389722	-0.411937	-0.398447	-0.412345	-0.426489	-0.395928	-0.41696	-0.382456
				-3.016	5.66584	5.63244	5.6363	5.51703	5.42105	5.31204	5.06986	4.65029	4.42243	3.72914	0			-3.016	-0.416834	-0.392953	-0.391145	-0.413519	-0.399896	-0.413867	-0.427923	-0.39723	-0.41822	-0.384069
				-3.0159	5.66673	5.63281	5.63673	5.51718	5.42171	5.313	5.07091	4.65132	4.42225	3.72857	0			-3.0159	-0.418316	-0.394468	-0.392569	-0.415099	-0.401345	-0.415388	-0.429355	-0.398531	-0.419479	-0.385681
				-3.01581	5.66762	5.63318	5.63715	5.51733	5.42238	5.31396	5.07197	4.65236	4.42206	3.728	0			-3.01581	-0.419796	-0.395983	-0.393992	-0.416679	-0.402792	-0.416907	-0.430785	-0.39983	-0.420736	-0.387293
				-3.01571	5.66851	5.63355	5.63757	5.51748	5.42304	5.31492	5.07302	4.65339	4.42188	3.72743	0			-3.01571	-0.421275	-0.397497	-0.395414	-0.418257	-0.404238	-0.418425	-0.432214	-0.401128	-0.421993	-0.388906
				-3.01561	5.6694	5.63392	5.63799	5.51763	5.4237	5.31589	5.07407	4.65442	4.42169	3.72687	0			-3.01561	-0.422753	-0.399011	-0.396836	-0.419835	-0.405683	-0.419941	-0.433641	-0.402424	-0.423249	-0.390518
				-3.01552	5.67029	5.63428	5.63841	5.51778	5.42436	5.31685	5.07513	4.65545	4.42151	3.72631	0			-3.01552	-0.424231	-0.400525	-0.398257	-0.421411	-0.407128	-0.421456	-0.435067	-0.403719	-0.424505	-0.39213
				-3.01542	5.67118	5.63464	5.63882	5.51794	5.42502	5.31782	5.07618	4.65649	4.42132	3.72576	0			-3.01542	-0.425707	-0.402038	-0.399678	-0.422986	-0.408572	-0.422969	-0.436491	-0.405013	-0.425759	-0.393741
				-3.01533	5.67206	5.63501	5.63923	5.51809	5.42568	5.31879	5.07724	4.65752	4.42113	3.72521	0			-3.01533	-0.427183	-0.40355	-0.401098	-0.42456	-0.410014	-0.424482	-0.437913	-0.406306	-0.427012	-0.395353
				-3.01523	5.67295	5.63537	5.63963	5.51824	5.42633	5.31975	5.0783	4.65855	4.42093	3.72466	0			-3.01523	-0.428657	-0.405063	-0.402518	-0.426134	-0.411456	-0.425992	-0.439334	-0.407597	-0.428264	-0.396964
				-3.01514	5.67384	5.63573	5.64003	5.51839	5.42699	5.32072	5.07936	4.65959	4.42074	3.72412	0			-3.01514	-0.43013	-0.406574	-0.403937	-0.427706	-0.412897	-0.427501	-0.440753	-0.408887	-0.429516	-0.398575
				-3.01504	5.67472	5.63608	5.64043	5.51854	5.42764	5.32169	5.08042	4.66062	4.42054	3.72358	0			-3.01504	-0.431603	-0.408086	-0.405355	-0.429277	-0.414337	-0.429009	-0.442171	-0.410175	-0.430767	-0.400185
				-3.01494	5.67561	5.63644	5.64083	5.51869	5.4283	5.32267	5.08148	4.66165	4.42034	3.72304	0			-3.01494	-0.433075	-0.409597	-0.406773	-0.430847	-0.415776	-0.430515	-0.443587	-0.411462	-0.432016	-0.401796
				-3.01485	5.6765	5.63679	5.64122	5.51884	5.42895	5.32364	5.08254	4.66269	4.42014	3.72251	0			-3.01485	-0.434545	-0.411108	-0.408191	-0.432416	-0.417214	-0.43202	-0.445001	-0.412748	-0.433265	-0.403406
				-3.01475	5.67738	5.63715	5.64161	5.51899	5.4296	5.32461	5.0836	4.66372	4.41994	3.72198	0			-3.01475	-0.436015	-0.412618	-0.409608	-0.433984	-0.418652	-0.433524	-0.446414	-0.414033	-0.434513	-0.405016
				-3.01466	5.67826	5.6375	5.64199	5.51914	5.43025	5.32559	5.08467	4.66476	4.41974	3.72146	0			-3.01466	-0.437484	-0.414128	-0.411025	-0.435551	-0.420088	-0.435026	-0.447826	-0.415316	-0.435761	-0.406626
				-3.01456	5.67915	5.63785	5.64237	5.51929	5.43089	5.32656	5.08573	4.66579	4.41953	3.72094	0			-3.01456	-0.438952	-0.415638	-0.412441	-0.437117	-0.421524	-0.436526	-0.449235	-0.416599	-0.437007	-0.408235
				-3.01446	5.68003	5.63819	5.64275	5.51944	5.43154	5.32754	5.08679	4.66682	4.41932	3.72042	0			-3.01446	-0.440418	-0.417147	-0.413857	-0.438682	-0.422959	-0.438025	-0.450644	-0.417879	-0.438252	-0.409845
				-3.01437	5.68091	5.63854	5.64312	5.5196	5.43219	5.32852	5.08786	4.66786	4.41912	3.71991	0			-3.01437	-0.441884	-0.418656	-0.415272	-0.440246	-0.424393	-0.439523	-0.45205	-0.419159	-0.439497	-0.411453
				-3.01427	5.68179	5.63888	5.64349	5.51975	5.43283	5.32949	5.08892	4.66889	4.41891	3.7194	0			-3.01427	-0.44335	-0.420165	-0.416687	-0.441809	-0.425826	-0.441019	-0.453455	-0.420437	-0.440741	-0.413062
				-3.01418	5.68267	5.63923	5.64386	5.5199	5.43347	5.33047	5.08999	4.66992	4.41869	3.71889	0			-3.01418	-0.444814	-0.421673	-0.418102	-0.443371	-0.427258	-0.442514	-0.454859	-0.421714	-0.441984	-0.41467
				-3.01408	5.68355	5.63957	5.64422	5.52005	5.43411	5.33145	5.09106	4.67096	4.41848	3.71839	0			-3.01408	-0.446277	-0.423181	-0.419516	-0.444932	-0.42869	-0.444008	-0.456261	-0.42299	-0.443226	-0.416278
				-3.01398	5.68443	5.63991	5.64458	5.5202	5.43475	5.33243	5.09212	4.67199	4.41826	3.71789	0			-3.01398	-0.447739	-0.424688	-0.420929	-0.446491	-0.43012	-0.4455	-0.457662	-0.424265	-0.444467	-0.417886
				-3.01389	5.6853	5.64025	5.64494	5.52035	5.43539	5.33341	5.09319	4.67302	4.41805	3.7174	0			-3.01389	-0.449201	-0.426195	-0.422342	-0.44805	-0.43155	-0.44699	-0.459061	-0.425538	-0.445708	-0.419493
				-3.01379	5.68618	5.64058	5.64529	5.52049	5.43603	5.33439	5.09426	4.67405	4.41783	3.71691	0			-3.01379	-0.450662	-0.427702	-0.423755	-0.449608	-0.432979	-0.448479	-0.460458	-0.42681	-0.446948	-0.4211
				-3.0137	5.68705	5.64092	5.64564	5.52064	5.43666	5.33538	5.09533	4.67508	4.41761	3.71642	0			-3.0137	-0.452121	-0.429209	-0.425167	-0.451164	-0.434407	-0.449967	-0.461854	-0.428081	-0.448186	-0.422707
				-3.0136	5.68793	5.64125	5.64599	5.52079	5.4373	5.33636	5.0964	4.67612	4.41738	3.71594	0			-3.0136	-0.45358	-0.430715	-0.426579	-0.45272	-0.435834	-0.451454	-0.463248	-0.429351	-0.449425	-0.424313
				-3.01351	5.6888	5.64158	5.64633	5.52094	5.43793	5.33734	5.09746	4.67715	4.41716	3.71546	0			-3.01351	-0.455038	-0.432221	-0.427991	-0.454274	-0.437261	-0.452938	-0.464641	-0.43062	-0.450662	-0.425919
				-3.01341	5.68967	5.64191	5.64666	5.52109	5.43856	5.33833	5.09853	4.67818	4.41693	3.71498	0			-3.01341	-0.456495	-0.433726	-0.429402	-0.455828	-0.438686	-0.454422	-0.466033	-0.431887	-0.451898	-0.427525
				-3.01331	5.69054	5.64224	5.647	5.52124	5.43919	5.33931	5.0996	4.67921	4.41671	3.71451	0			-3.01331	-0.457952	-0.435232	-0.430813	-0.45738	-0.440111	-0.455904	-0.467423	-0.433153	-0.453134	-0.42913
				-3.01322	5.69141	5.64256	5.64733	5.52139	5.43982	5.34029	5.10067	4.68024	4.41648	3.71404	0			-3.01322	-0.459407	-0.436736	-0.432223	-0.458932	-0.441535	-0.457385	-0.468811	-0.434419	-0.454369	-0.430735
				-3.01312	5.69228	5.64288	5.64765	5.52153	5.44044	5.34128	5.10174	4.68127	4.41625	3.71358	0			-3.01312	-0.460862	-0.438241	-0.433634	-0.460482	-0.442958	-0.458864	-0.470198	-0.435682	-0.455603	-0.432339
				-3.01303	5.69315	5.64321	5.64798	5.52168	5.44107	5.34226	5.10281	4.6823	4.41601	3.71312	0			-3.01303	-0.462315	-0.439745	-0.435043	-0.462031	-0.44438	-0.460342	-0.471583	-0.436945	-0.456836	-0.433943
				-3.01293	5.69401	5.64353	5.6483	5.52183	5.44169	5.34325	5.10388	4.68333	4.41578	3.71266	0			-3.01293	-0.463768	-0.441249	-0.436453	-0.46358	-0.445802	-0.461818	-0.472967	-0.438207	-0.458069	-0.435546
				-3.01283	5.69488	5.64385	5.64861	5.52198	5.44231	5.34423	5.10495	4.68435	4.41554	3.71221	0			-3.01283	-0.46522	-0.442753	-0.437862	-0.465127	-0.447223	-0.463293	-0.47435	-0.439467	-0.459301	-0.43715
				-3.01274	5.69574	5.64416	5.64892	5.52212	5.44293	5.34522	5.10602	4.68538	4.41531	3.71176	0			-3.01274	-0.466672	-0.444256	-0.439271	-0.466673	-0.448643	-0.464767	-0.475731	-0.440727	-0.460532	-0.438752
				-3.01264	5.6966	5.64448	5.64923	5.52227	5.44355	5.34621	5.10709	4.68641	4.41507	3.71131	0			-3.01264	-0.468122	-0.445759	-0.440679	-0.468218	-0.450062	-0.466239	-0.477111	-0.441985	-0.461762	-0.440355
				-3.01255	5.69746	5.64479	5.64953	5.52241	5.44417	5.34719	5.10816	4.68744	4.41483	3.71087	0			-3.01255	-0.469572	-0.447262	-0.442087	-0.469762	-0.45148	-0.46771	-0.478489	-0.443242	-0.462992	-0.441956
				-3.01245	5.69832	5.6451	5.64983	5.52256	5.44478	5.34818	5.10923	4.68846	4.41458	3.71043	0			-3.01245	-0.471021	-0.448764	-0.443495	-0.471305	-0.452898	-0.46918	-0.479866	-0.444498	-0.464221	-0.443558
				-3.01235	5.69918	5.64541	5.65013	5.5227	5.44539	5.34917	5.1103	4.68949	4.41434	3.71	0			-3.01235	-0.472469	-0.450267	-0.444902	-0.472847	-0.454315	-0.470648	-0.481241	-0.445753	-0.465449	-0.445159
				-3.01226	5.70003	5.64572	5.65042	5.52285	5.446	5.35015	5.11137	4.69051	4.41409	3.70957	0			-3.01226	-0.473916	-0.451768	-0.44631	-0.474388	-0.455731	-0.472115	-0.482615	-0.447007	-0.466676	-0.446759
				-3.01216	5.70089	5.64602	5.65071	5.52299	5.44661	5.35114	5.11244	4.69153	4.41385	3.70914	0			-3.01216	-0.475362	-0.45327	-0.447716	-0.475928	-0.457146	-0.47358	-0.483987	-0.44826	-0.467903	-0.448359
				-3.01207	5.70174	5.64632	5.65099	5.52313	5.44722	5.35213	5.1135	4.69256	4.4136	3.70872	0			-3.01207	-0.476808	-0.454771	-0.449123	-0.477467	-0.458561	-0.475044	-0.485358	-0.449512	-0.469129	-0.449959
				-3.01197	5.70259	5.64663	5.65128	5.52328	5.44783	5.35311	5.11457	4.69358	4.41335	3.7083	0			-3.01197	-0.478253	-0.456272	-0.45053	-0.479005	-0.459975	-0.476507	-0.486728	-0.450762	-0.470354	-0.451558
				-3.01188	5.70344	5.64693	5.65155	5.52342	5.44843	5.3541	5.11564	4.6946	4.4131	3.70788	0			-3.01188	-0.479697	-0.457773	-0.451936	-0.480542	-0.461388	-0.477968	-0.488096	-0.452012	-0.471578	-0.453156
				-3.01178	5.70429	5.64722	5.65182	5.52356	5.44903	5.35509	5.11671	4.69562	4.41284	3.70747	0			-3.01178	-0.48114	-0.459274	-0.453342	-0.482078	-0.4628	-0.479428	-0.489463	-0.453261	-0.472802	-0.454754
				-3.01168	5.70513	5.64752	5.65209	5.5237	5.44963	5.35607	5.11778	4.69664	4.41259	3.70706	0			-3.01168	-0.482583	-0.460774	-0.454747	-0.483613	-0.464211	-0.480886	-0.490828	-0.454508	-0.474025	-0.456352
				-3.01159	5.70598	5.64781	5.65236	5.52384	5.45023	5.35706	5.11884	4.69766	4.41233	3.70665	0			-3.01159	-0.484024	-0.462274	-0.456153	-0.485146	-0.465622	-0.482343	-0.492192	-0.455755	-0.475248	-0.457949
				-3.01149	5.70682	5.6481	5.65262	5.52398	5.45083	5.35804	5.11991	4.69868	4.41207	3.70625	0			-3.01149	-0.485466	-0.463774	-0.457558	-0.486679	-0.467032	-0.483799	-0.493555	-0.457	-0.476469	-0.459545
				-3.0114	5.70766	5.64839	5.65287	5.52412	5.45142	5.35903	5.12098	4.69969	4.41181	3.70585	0			-3.0114	-0.486906	-0.465273	-0.458963	-0.488211	-0.468442	-0.485253	-0.494916	-0.458245	-0.47769	-0.461141
				-3.0113	5.7085	5.64868	5.65313	5.52426	5.45201	5.36001	5.12204	4.70071	4.41155	3.70546	0			-3.0113	-0.488345	-0.466772	-0.460367	-0.489741	-0.46985	-0.486706	-0.496276	-0.459488	-0.478911	-0.462737
				-3.0112	5.70933	5.64897	5.65338	5.5244	5.4526	5.361	5.12311	4.70173	4.41129	3.70507	0			-3.0112	-0.489784	-0.468271	-0.461772	-0.491271	-0.471258	-0.488158	-0.497634	-0.460731	-0.48013	-0.464332
				-3.01111	5.71017	5.64925	5.65362	5.52454	5.45319	5.36198	5.12417	4.70274	4.41102	3.70468	0			-3.01111	-0.491222	-0.46977	-0.463176	-0.4928	-0.472665	-0.489608	-0.498991	-0.461972	-0.481349	-0.465926
				-3.01101	5.711	5.64953	5.65386	5.52467	5.45378	5.36297	5.12523	4.70375	4.41076	3.70429	0			-3.01101	-0.49266	-0.471268	-0.46458	-0.494327	-0.474072	-0.491057	-0.500347	-0.463213	-0.482568	-0.46752
				-3.01092	5.71183	5.64981	5.6541	5.52481	5.45436	5.36395	5.1263	4.70477	4.41049	3.70391	0			-3.01092	-0.494096	-0.472767	-0.465984	-0.495854	-0.475478	-0.492505	-0.501701	-0.464452	-0.483786	-0.469113
				-3.01082	5.71266	5.65009	5.65433	5.52494	5.45495	5.36493	5.12736	4.70578	4.41022	3.70354	0			-3.01082	-0.495532	-0.474265	-0.467388	-0.497379	-0.476883	-0.493951	-0.503054	-0.465691	-0.485003	-0.470706
				-3.01072	5.71349	5.65036	5.65456	5.52508	5.45553	5.36592	5.12842	4.70679	4.40995	3.70316	0			-3.01072	-0.496968	-0.475763	-0.468792	-0.498904	-0.478287	-0.495396	-0.504406	-0.466929	-0.486219	-0.472298
				-3.01063	5.71432	5.65064	5.65478	5.52521	5.4561	5.3669	5.12948	4.7078	4.40968	3.70279	0			-3.01063	-0.498402	-0.47726	-0.470195	-0.500427	-0.479691	-0.49684	-0.505757	-0.468166	-0.487435	-0.473889
				-3.01053	5.71514	5.65091	5.655	5.52535	5.45668	5.36788	5.13054	4.7088	4.4094	3.70243	0			-3.01053	-0.499836	-0.478757	-0.471598	-0.501949	-0.481094	-0.498282	-0.507106	-0.469401	-0.48865	-0.47548
				-3.01044	5.71596	5.65118	5.65522	5.52548	5.45725	5.36886	5.1316	4.70981	4.40913	3.70207	0			-3.01044	-0.501269	-0.480255	-0.473001	-0.503471	-0.482496	-0.499723	-0.508453	-0.470636	-0.489865	-0.47707
				-3.01034	5.71678	5.65145	5.65543	5.52561	5.45783	5.36984	5.13266	4.71082	4.40885	3.70171	0			-3.01034	-0.502702	-0.481751	-0.474404	-0.504991	-0.483898	-0.501162	-0.5098	-0.47187	-0.491078	-0.47866
				-3.01025	5.7176	5.65171	5.65564	5.52574	5.4584	5.37082	5.13372	4.71182	4.40857	3.70135	0			-3.01025	-0.504134	-0.483248	-0.475807	-0.506511	-0.485298	-0.502601	-0.511145	-0.473103	-0.492292	-0.480249
				-3.01015	5.71841	5.65198	5.65584	5.52587	5.45896	5.3718	5.13477	4.71282	4.40829	3.701	0			-3.01015	-0.505565	-0.484745	-0.47721	-0.508029	-0.486699	-0.504038	-0.512489	-0.474336	-0.493504	-0.481837
				-3.01005	5.71922	5.65224	5.65604	5.526	5.45953	5.37278	5.13583	4.71382	4.40801	3.70065	0			-3.01005	-0.506996	-0.486241	-0.478613	-0.509546	-0.488098	-0.505473	-0.513831	-0.475567	-0.494716	-0.483425
				-3.00996	5.72003	5.6525	5.65624	5.52613	5.46009	5.37376	5.13688	4.71482	4.40773	3.7003	0			-3.00996	-0.508425	-0.487737	-0.480015	-0.511062	-0.489497	-0.506908	-0.515173	-0.476797	-0.495928	-0.485012
				-3.00986	5.72084	5.65275	5.65643	5.52626	5.46065	5.37474	5.13793	4.71582	4.40744	3.69996	0			-3.00986	-0.509855	-0.489233	-0.481417	-0.512578	-0.490895	-0.508341	-0.516513	-0.478027	-0.497139	-0.486598
				-3.00977	5.72165	5.65301	5.65662	5.52639	5.46121	5.37571	5.13899	4.71682	4.40716	3.69962	0			-3.00977	-0.511283	-0.490729	-0.48282	-0.514092	-0.492293	-0.509772	-0.517851	-0.479255	-0.498349	-0.488184
				-3.00967	5.72245	5.65326	5.6568	5.52651	5.46177	5.37669	5.14004	4.71782	4.40687	3.69929	0			-3.00967	-0.512711	-0.492224	-0.484222	-0.515605	-0.49369	-0.511203	-0.519189	-0.480483	-0.499559	-0.489769
				-3.00957	5.72325	5.65351	5.65698	5.52664	5.46233	5.37766	5.14109	4.71881	4.40658	3.69896	0			-3.00957	-0.514139	-0.49372	-0.485624	-0.517117	-0.495086	-0.512632	-0.520525	-0.48171	-0.500768	-0.491354
				-3.00948	5.72405	5.65376	5.65715	5.52676	5.46288	5.37863	5.14214	4.71981	4.40629	3.69863	0			-3.00948	-0.515565	-0.495215	-0.487026	-0.518629	-0.496482	-0.51406	-0.52186	-0.482936	-0.501977	-0.492938
				-3.00938	5.72485	5.65401	5.65732	5.52689	5.46343	5.37961	5.14318	4.7208	4.406	3.69831	0			-3.00938	-0.516991	-0.49671	-0.488428	-0.520139	-0.497877	-0.515486	-0.523194	-0.484162	-0.503185	-0.494521
				-3.00929	5.72564	5.65425	5.65749	5.52701	5.46398	5.38058	5.14423	4.72179	4.40571	3.69798	0			-3.00929	-0.518417	-0.498205	-0.48983	-0.521648	-0.499271	-0.516911	-0.524526	-0.485386	-0.504392	-0.496103
				-3.00919	5.72643	5.65449	5.65765	5.52713	5.46452	5.38155	5.14528	4.72278	4.40541	3.69767	0			-3.00919	-0.519842	-0.499699	-0.491232	-0.523156	-0.500665	-0.518335	-0.525857	-0.48661	-0.505599	-0.497685
				-3.0091	5.72722	5.65473	5.65781	5.52725	5.46506	5.38252	5.14632	4.72377	4.40511	3.69735	0			-3.0091	-0.521266	-0.501194	-0.492634	-0.524663	-0.502058	-0.519758	-0.527188	-0.487833	-0.506805	-0.499266
				-3.009	5.72801	5.65497	5.65796	5.52737	5.4656	5.38349	5.14736	4.72475	4.40482	3.69704	0			-3.009	-0.52269	-0.502688	-0.494036	-0.52617	-0.503451	-0.521179	-0.528516	-0.489055	-0.508011	-0.500846
				-3.0089	5.72879	5.65521	5.65811	5.52749	5.46614	5.38445	5.1484	4.72574	4.40452	3.69673	0			-3.0089	-0.524113	-0.504182	-0.495438	-0.527675	-0.504843	-0.522599	-0.529844	-0.490276	-0.509216	-0.502426
				-3.00881	5.72958	5.65544	5.65826	5.52761	5.46668	5.38542	5.14944	4.72672	4.40422	3.69643	0			-3.00881	-0.525536	-0.505676	-0.49684	-0.529179	-0.506234	-0.524018	-0.53117	-0.491497	-0.510421	-0.504005
				-3.00871	5.73035	5.65567	5.6584	5.52773	5.46721	5.38638	5.15048	4.7277	4.40392	3.69613	0			-3.00871	-0.526958	-0.50717	-0.498241	-0.530682	-0.507624	-0.525436	-0.532496	-0.492717	-0.511625	-0.505583
				-3.00862	5.73113	5.6559	5.65854	5.52784	5.46774	5.38735	5.15152	4.72868	4.40361	3.69583	0			-3.00862	-0.528379	-0.508664	-0.499643	-0.532184	-0.509015	-0.526852	-0.53382	-0.493936	-0.512829	-0.50716
				-3.00852	5.73191	5.65613	5.65867	5.52796	5.46827	5.38831	5.15255	4.72966	4.40331	3.69553	0			-3.00852	-0.5298	-0.510157	-0.501045	-0.533685	-0.510404	-0.528267	-0.535143	-0.495154	-0.514032	-0.508737
				-3.00842	5.73268	5.65635	5.6588	5.52807	5.4688	5.38927	5.15359	4.73064	4.403	3.69524	0			-3.00842	-0.531221	-0.511651	-0.502447	-0.535186	-0.511793	-0.529681	-0.536464	-0.496372	-0.515235	-0.510313
				-3.00833	5.73345	5.65657	5.65892	5.52818	5.46932	5.39023	5.15462	4.73161	4.4027	3.69495	0			-3.00833	-0.53264	-0.513144	-0.503849	-0.536685	-0.513181	-0.531093	-0.537785	-0.497589	-0.516437	-0.511888
				-3.00823	5.73421	5.65679	5.65904	5.5283	5.46984	5.39119	5.15565	4.73259	4.40239	3.69467	0			-3.00823	-0.53406	-0.514637	-0.505251	-0.538183	-0.514569	-0.532505	-0.539104	-0.498805	-0.517639	-0.513462
				-3.00814	5.73497	5.65701	5.65916	5.52841	5.47036	5.39214	5.15668	4.73356	4.40208	3.69439	0			-3.00814	-0.535478	-0.51613	-0.506653	-0.53968	-0.515956	-0.533915	-0.540422	-0.50002	-0.51884	-0.515036
				-3.00804	5.73574	5.65723	5.65927	5.52852	5.47088	5.3931	5.15771	4.73453	4.40177	3.69411	0			-3.00804	-0.536897	-0.517623	-0.508055	-0.541176	-0.517343	-0.535324	-0.541739	-0.501235	-0.520041	-0.516609
				-3.00794	5.73649	5.65744	5.65937	5.52863	5.47139	5.39405	5.15873	4.7355	4.40145	3.69383	0			-3.00794	-0.538314	-0.519116	-0.509457	-0.542672	-0.518729	-0.536731	-0.543055	-0.502449	-0.521241	-0.518181
				-3.00785	5.73725	5.65765	5.65948	5.52873	5.4719	5.395	5.15976	4.73646	4.40114	3.69356	0			-3.00785	-0.539732	-0.520608	-0.510859	-0.544166	-0.520114	-0.538138	-0.54437	-0.503662	-0.522441	-0.519752
				-3.00775	5.738	5.65786	5.65958	5.52884	5.47241	5.39596	5.16078	4.73743	4.40082	3.69329	0			-3.00775	-0.541148	-0.522101	-0.512261	-0.545659	-0.521499	-0.539543	-0.545684	-0.504875	-0.52364	-0.521323
				-3.00766	5.73875	5.65807	5.65967	5.52894	5.47292	5.3969	5.1618	4.73839	4.40051	3.69302	0			-3.00766	-0.542565	-0.523593	-0.513663	-0.547151	-0.522884	-0.540947	-0.546997	-0.506087	-0.524839	-0.522892
				-3.00756	5.7395	5.65828	5.65976	5.52905	5.47342	5.39785	5.16282	4.73935	4.40019	3.69276	0			-3.00756	-0.54398	-0.525086	-0.515065	-0.548643	-0.524267	-0.542349	-0.548308	-0.507298	-0.526037	-0.524461
				-3.00747	5.74024	5.65848	5.65985	5.52915	5.47392	5.3988	5.16383	4.74031	4.39987	3.6925	0			-3.00747	-0.545396	-0.526578	-0.516468	-0.550133	-0.525651	-0.543751	-0.549618	-0.508509	-0.527235	-0.526029
				-3.00737	5.74098	5.65868	5.65993	5.52925	5.47442	5.39974	5.16485	4.74127	4.39955	3.69224	0			-3.00737	-0.54681	-0.52807	-0.51787	-0.551622	-0.527033	-0.545151	-0.550928	-0.509719	-0.528433	-0.527597
				-3.00727	5.74172	5.65888	5.66001	5.52935	5.47492	5.40069	5.16586	4.74222	4.39922	3.69199	0			-3.00727	-0.548225	-0.529562	-0.519273	-0.553111	-0.528416	-0.54655	-0.552236	-0.510929	-0.52963	-0.529163
				-3.00718	5.74246	5.65907	5.66008	5.52945	5.47541	5.40163	5.16687	4.74318	4.3989	3.69174	0			-3.00718	-0.549639	-0.531054	-0.520676	-0.554598	-0.529797	-0.547948	-0.553543	-0.512137	-0.530827	-0.530729
				-3.00708	5.74319	5.65927	5.66015	5.52955	5.4759	5.40257	5.16788	4.74413	4.39858	3.69149	0			-3.00708	-0.551052	-0.532546	-0.522078	-0.556085	-0.531178	-0.549345	-0.554849	-0.513346	-0.532023	-0.532294
				-3.00699	5.74392	5.65946	5.66021	5.52965	5.47639	5.4035	5.16889	4.74508	4.39825	3.69125	0			-3.00699	-0.552465	-0.534037	-0.523481	-0.55757	-0.532559	-0.55074	-0.556154	-0.514553	-0.533219	-0.533858
				-3.00689	5.74465	5.65965	5.66027	5.52974	5.47688	5.40444	5.16989	4.74603	4.39792	3.691	0			-3.00689	-0.553878	-0.535529	-0.524885	-0.559055	-0.533939	-0.552134	-0.557458	-0.51576	-0.534414	-0.535421
				-3.00679	5.74537	5.65983	5.66033	5.52984	5.47736	5.40537	5.1709	4.74697	4.39759	3.69076	0			-3.00679	-0.55529	-0.537021	-0.526288	-0.560538	-0.535319	-0.553528	-0.558761	-0.516967	-0.535609	-0.536983
				-3.0067	5.74609	5.66002	5.66038	5.52993	5.47784	5.4063	5.1719	4.74791	4.39726	3.69053	0			-3.0067	-0.556702	-0.538512	-0.527691	-0.562021	-0.536698	-0.55492	-0.560063	-0.518173	-0.536804	-0.538545
				-3.0066	5.74681	5.6602	5.66043	5.53002	5.47832	5.40723	5.1729	4.74886	4.39693	3.6903	0			-3.0066	-0.558113	-0.540004	-0.529095	-0.563503	-0.538077	-0.55631	-0.561364	-0.519378	-0.537998	-0.540105
				-3.00651	5.74752	5.66038	5.66047	5.53011	5.47879	5.40816	5.17389	4.7498	4.3966	3.69007	0			-3.00651	-0.559524	-0.541495	-0.530499	-0.564983	-0.539455	-0.5577	-0.562664	-0.520583	-0.539192	-0.541665
				-3.00641	5.74823	5.66056	5.66051	5.5302	5.47926	5.40909	5.17489	4.75073	4.39627	3.68984	0			-3.00641	-0.560934	-0.542986	-0.531903	-0.566463	-0.540832	-0.559088	-0.563963	-0.521787	-0.540385	-0.543224
				-3.00631	5.74894	5.66073	5.66055	5.53029	5.47973	5.41001	5.17588	4.75167	4.39593	3.68961	0			-3.00631	-0.562344	-0.544477	-0.533307	-0.567942	-0.54221	-0.560476	-0.56526	-0.522991	-0.541578	-0.544782
				-3.00622	5.74965	5.66091	5.66058	5.53037	5.4802	5.41093	5.17687	4.7526	4.39559	3.68939	0			-3.00622	-0.563754	-0.545969	-0.534711	-0.56942	-0.543586	-0.561862	-0.566557	-0.524194	-0.542771	-0.546339
				-3.00612	5.75035	5.66108	5.6606	5.53046	5.48066	5.41185	5.17786	4.75353	4.39526	3.68917	0			-3.00612	-0.565163	-0.54746	-0.536115	-0.570897	-0.544962	-0.563247	-0.567853	-0.525397	-0.543963	-0.547895
				-3.00603	5.75105	5.66125	5.66063	5.53054	5.48112	5.41277	5.17884	4.75446	4.39492	3.68896	0			-3.00603	-0.566572	-0.548951	-0.53752	-0.572372	-0.546338	-0.564631	-0.569148	-0.526599	-0.545155	-0.54945
				-3.00593	5.75174	5.66141	5.66064	5.53063	5.48158	5.41369	5.17983	4.75539	4.39458	3.68874	0			-3.00593	-0.567981	-0.550442	-0.538925	-0.573848	-0.547714	-0.566014	-0.570442	-0.5278	-0.546347	-0.551005
				-3.00584	5.75243	5.66158	5.66066	5.53071	5.48204	5.4146	5.18081	4.75631	4.39424	3.68853	0			-3.00584	-0.569389	-0.551933	-0.54033	-0.575322	-0.549088	-0.567395	-0.571735	-0.529002	-0.547538	-0.552558
				-3.00574	5.75312	5.66174	5.66067	5.53079	5.48249	5.41551	5.18179	4.75723	4.39389	3.68833	0			-3.00574	-0.570797	-0.553424	-0.541736	-0.576795	-0.550463	-0.568776	-0.573027	-0.530202	-0.548729	-0.554111
				-3.00564	5.75381	5.6619	5.66067	5.53086	5.48294	5.41642	5.18276	4.75815	4.39355	3.68812	0			-3.00564	-0.572204	-0.554915	-0.543141	-0.578267	-0.551837	-0.570155	-0.574318	-0.531403	-0.54992	-0.555662
				-3.00555	5.75449	5.66206	5.66067	5.53094	5.48339	5.41733	5.18374	4.75907	4.3932	3.68792	0			-3.00555	-0.573612	-0.556406	-0.544547	-0.579738	-0.55321	-0.571533	-0.575608	-0.532602	-0.55111	-0.557213
				-3.00545	5.75517	5.66221	5.66067	5.53102	5.48383	5.41823	5.18471	4.75999	4.39286	3.68772	0			-3.00545	-0.575018	-0.557897	-0.545953	-0.581209	-0.554583	-0.57291	-0.576897	-0.533802	-0.5523	-0.558763
				-3.00536	5.75585	5.66236	5.66066	5.53109	5.48427	5.41913	5.18567	4.7609	4.39251	3.68752	0			-3.00536	-0.576425	-0.559387	-0.54736	-0.582678	-0.555956	-0.574286	-0.578185	-0.535001	-0.55349	-0.560312
				-3.00526	5.75652	5.66252	5.66065	5.53116	5.48471	5.42003	5.18664	4.76181	4.39216	3.68733	0			-3.00526	-0.577831	-0.560878	-0.548766	-0.584147	-0.557328	-0.575661	-0.579473	-0.536199	-0.554679	-0.56186
				-3.00516	5.75719	5.66266	5.66063	5.53123	5.48515	5.42093	5.1876	4.76272	4.39181	3.68714	0			-3.00516	-0.579237	-0.562369	-0.550173	-0.585614	-0.5587	-0.577035	-0.580759	-0.537397	-0.555868	-0.563407
				-3.00507	5.75786	5.66281	5.66061	5.5313	5.48558	5.42182	5.18857	4.76362	4.39146	3.68695	0			-3.00507	-0.580643	-0.56386	-0.55158	-0.587081	-0.560071	-0.578408	-0.582045	-0.538595	-0.557057	-0.564953
				-3.00497	5.75852	5.66295	5.66059	5.53137	5.48601	5.42272	5.18952	4.76453	4.39111	3.68676	0			-3.00497	-0.582048	-0.565351	-0.552988	-0.588547	-0.561442	-0.57978	-0.583329	-0.539792	-0.558245	-0.566498
				-3.00488	5.75918	5.66309	5.66056	5.53143	5.48643	5.42361	5.19048	4.76543	4.39075	3.68658	0			-3.00488	-0.583453	-0.566841	-0.554396	-0.590012	-0.562813	-0.58115	-0.584613	-0.540989	-0.559434	-0.568043
				-3.00478	5.75983	5.66323	5.66053	5.5315	5.48686	5.42449	5.19143	4.76633	4.3904	3.6864	0			-3.00478	-0.584858	-0.568332	-0.555804	-0.591476	-0.564183	-0.58252	-0.585896	-0.542185	-0.560622	-0.569586
				-3.00468	5.76049	5.66337	5.66049	5.53156	5.48728	5.42538	5.19238	4.76722	4.39004	3.68622	0			-3.00468	-0.586262	-0.569823	-0.557212	-0.592939	-0.565553	-0.583888	-0.587178	-0.543381	-0.561809	-0.571128
				-3.00459	5.76114	5.66351	5.66045	5.53162	5.4877	5.42626	5.19333	4.76812	4.38969	3.68605	0			-3.00459	-0.587666	-0.571314	-0.558621	-0.594401	-0.566922	-0.585256	-0.588459	-0.544577	-0.562997	-0.57267
				-3.00449	5.76178	5.66364	5.6604	5.53168	5.48811	5.42714	5.19428	4.76901	4.38933	3.68587	0			-3.00449	-0.58907	-0.572805	-0.56003	-0.595862	-0.568291	-0.586622	-0.589739	-0.545772	-0.564184	-0.57421
				-3.0044	5.76242	5.66377	5.66035	5.53174	5.48852	5.42802	5.19522	4.7699	4.38897	3.6857	0			-3.0044	-0.590474	-0.574295	-0.561439	-0.597323	-0.56966	-0.587987	-0.591019	-0.546967	-0.565371	-0.575749
				-3.0043	5.76306	5.66389	5.6603	5.5318	5.48893	5.42889	5.19616	4.77078	4.38861	3.68553	0			-3.0043	-0.591877	-0.575786	-0.562849	-0.598782	-0.571028	-0.589352	-0.592297	-0.548162	-0.566557	-0.577288
				-3.00421	5.7637	5.66402	5.66024	5.53185	5.48934	5.42977	5.19709	4.77167	4.38825	3.68537	0			-3.00421	-0.59328	-0.577277	-0.564259	-0.600241	-0.572396	-0.590715	-0.593575	-0.549356	-0.567744	-0.578825
				-3.00411	5.76433	5.66414	5.66018	5.53191	5.48974	5.43063	5.19803	4.77255	4.38789	3.6852	0			-3.00411	-0.594683	-0.578768	-0.565669	-0.601698	-0.573764	-0.592077	-0.594852	-0.55055	-0.56893	-0.580362
				-3.00401	5.76496	5.66426	5.66011	5.53196	5.49014	5.4315	5.19896	4.77343	4.38752	3.68504	0			-3.00401	-0.596086	-0.580259	-0.56708	-0.603155	-0.575131	-0.593438	-0.596128	-0.551744	-0.570116	-0.581897
				-3.00392	5.76558	5.66438	5.66004	5.53201	5.49054	5.43236	5.19989	4.7743	4.38716	3.68488	0			-3.00392	-0.597489	-0.58175	-0.568491	-0.604611	-0.576498	-0.594798	-0.597403	-0.552937	-0.571302	-0.583432
				-3.00382	5.7662	5.6645	5.65997	5.53206	5.49093	5.43323	5.20081	4.77518	4.38679	3.68473	0			-3.00382	-0.598891	-0.583241	-0.569903	-0.606066	-0.577864	-0.596157	-0.598678	-0.55413	-0.572487	-0.584965
				-3.00373	5.76682	5.66461	5.65989	5.53211	5.49132	5.43408	5.20174	4.77605	4.38642	3.68457	0			-3.00373	-0.600293	-0.584732	-0.571315	-0.60752	-0.57923	-0.597515	-0.599952	-0.555323	-0.573673	-0.586498
				-3.00363	5.76744	5.66472	5.65981	5.53215	5.49171	5.43494	5.20265	4.77691	4.38606	3.68442	0			-3.00363	-0.601695	-0.586223	-0.572727	-0.608974	-0.580596	-0.598872	-0.601225	-0.556516	-0.574858	-0.588029
				-3.00353	5.76805	5.66483	5.65972	5.5322	5.49209	5.43579	5.20357	4.77778	4.38569	3.68427	0			-3.00353	-0.603096	-0.587714	-0.57414	-0.610426	-0.581961	-0.600228	-0.602497	-0.557708	-0.576043	-0.58956
				-3.00344	5.76865	5.66494	5.65963	5.53224	5.49248	5.43664	5.20448	4.77864	4.38532	3.68412	0			-3.00344	-0.604498	-0.589205	-0.575553	-0.611878	-0.583327	-0.601583	-0.603768	-0.5589	-0.577227	-0.591089
				-3.00334	5.76926	5.66505	5.65953	5.53228	5.49285	5.43749	5.20539	4.7795	4.38494	3.68398	0			-3.00334	-0.605899	-0.590696	-0.576966	-0.613329	-0.584691	-0.602938	-0.605039	-0.560092	-0.578412	-0.592618
				-3.00325	5.76986	5.66515	5.65944	5.53232	5.49323	5.43833	5.2063	4.78036	4.38457	3.68384	0			-3.00325	-0.607301	-0.592187	-0.57838	-0.614779	-0.586056	-0.604291	-0.606309	-0.561283	-0.579596	-0.594145
				-3.00315	5.77045	5.66525	5.65933	5.53235	5.4936	5.43917	5.20721	4.78122	4.3842	3.6837	0			-3.00315	-0.608702	-0.593679	-0.579795	-0.616228	-0.58742	-0.605643	-0.607578	-0.562475	-0.580781	-0.595672
				-3.00306	5.77105	5.66535	5.65922	5.53239	5.49397	5.44001	5.20811	4.78207	4.38382	3.68356	0			-3.00306	-0.610102	-0.59517	-0.581209	-0.617676	-0.588784	-0.606994	-0.608847	-0.563666	-0.581965	-0.597197
				-3.00296	5.77163	5.66544	5.65911	5.53242	5.49434	5.44084	5.209	4.78292	4.38345	3.68342	0			-3.00296	-0.611503	-0.596662	-0.582625	-0.619123	-0.590148	-0.608344	-0.610114	-0.564857	-0.583149	-0.598722
				-3.00286	5.77222	5.66554	5.659	5.53245	5.4947	5.44167	5.2099	4.78376	4.38307	3.68329	0			-3.00286	-0.612904	-0.598153	-0.58404	-0.62057	-0.591511	-0.609693	-0.611382	-0.566047	-0.584332	-0.600245
				-3.00277	5.7728	5.66563	5.65888	5.53248	5.49506	5.4425	5.21079	4.78461	4.38269	3.68315	0			-3.00277	-0.614304	-0.599645	-0.585457	-0.622015	-0.592874	-0.611042	-0.612648	-0.567238	-0.585516	-0.601767
				-3.00267	5.77338	5.66572	5.65876	5.53251	5.49542	5.44333	5.21168	4.78545	4.38231	3.68302	0			-3.00267	-0.615705	-0.601136	-0.586873	-0.62346	-0.594237	-0.612389	-0.613914	-0.568428	-0.5867	-0.603289
				-3.00258	5.77395	5.6658	5.65863	5.53254	5.49577	5.44415	5.21256	4.78629	4.38193	3.6829	0			-3.00258	-0.617105	-0.602628	-0.58829	-0.624904	-0.595599	-0.613735	-0.615179	-0.569618	-0.587883	-0.604809
				-3.00248	5.77452	5.66589	5.6585	5.53256	5.49612	5.44497	5.21344	4.78712	4.38155	3.68277	0			-3.00248	-0.618505	-0.60412	-0.589708	-0.626347	-0.596961	-0.615081	-0.616443	-0.570808	-0.589066	-0.606328
				-3.00238	5.77509	5.66597	5.65836	5.53259	5.49647	5.44578	5.21432	4.78795	4.38117	3.68265	0			-3.00238	-0.619905	-0.605612	-0.591126	-0.62779	-0.598323	-0.616425	-0.617707	-0.571998	-0.590249	-0.607846
				-3.00229	5.77565	5.66605	5.65822	5.53261	5.49681	5.44659	5.2152	4.78878	4.38079	3.68253	0			-3.00229	-0.621305	-0.607104	-0.592544	-0.629231	-0.599685	-0.617769	-0.61897	-0.573188	-0.591432	-0.609363
				-3.00219	5.77621	5.66613	5.65808	5.53263	5.49715	5.4474	5.21607	4.78961	4.38041	3.68241	0			-3.00219	-0.622705	-0.608596	-0.593964	-0.630672	-0.601046	-0.619112	-0.620232	-0.574378	-0.592615	-0.610879
				-3.0021	5.77677	5.6662	5.65793	5.53264	5.49749	5.44821	5.21694	4.79043	4.38002	3.68229	0			-3.0021	-0.624104	-0.610088	-0.595383	-0.632112	-0.602407	-0.620453	-0.621494	-0.575567	-0.593798	-0.612394
				-3.002	5.77732	5.66628	5.65778	5.53266	5.49783	5.44901	5.2178	4.79125	4.37963	3.68217	0			-3.002	-0.625504	-0.61158	-0.596803	-0.633551	-0.603768	-0.621794	-0.622755	-0.576757	-0.594981	-0.613908
				-3.0019	5.77787	5.66635	5.65762	5.53267	5.49816	5.44981	5.21866	4.79207	4.37925	3.68206	0			-3.0019	-0.626904	-0.613073	-0.598224	-0.634989	-0.605129	-0.623134	-0.624015	-0.577946	-0.596163	-0.615421
				-3.00181	5.77841	5.66642	5.65747	5.53268	5.49849	5.4506	5.21952	4.79289	4.37886	3.68194	0			-3.00181	-0.628303	-0.614565	-0.599645	-0.636427	-0.606489	-0.624473	-0.625275	-0.579135	-0.597346	-0.616933
				-3.00171	5.77895	5.66648	5.6573	5.53269	5.49881	5.4514	5.22038	4.7937	4.37847	3.68183	0			-3.00171	-0.629703	-0.616058	-0.601066	-0.637863	-0.607849	-0.625811	-0.626534	-0.580324	-0.598528	-0.618444
				-3.00162	5.77949	5.66655	5.65714	5.5327	5.49913	5.45219	5.22123	4.79451	4.37808	3.68173	0			-3.00162	-0.631102	-0.61755	-0.602489	-0.639299	-0.609209	-0.627149	-0.627793	-0.581513	-0.599711	-0.619953
				-3.00152	5.78002	5.66661	5.65696	5.53271	5.49945	5.45297	5.22208	4.79531	4.37769	3.68162	0			-3.00152	-0.632502	-0.619043	-0.603911	-0.640734	-0.610569	-0.628485	-0.629051	-0.582702	-0.600893	-0.621462
				-3.00143	5.78055	5.66667	5.65679	5.53271	5.49977	5.45375	5.22292	4.79612	4.3773	3.68151	0			-3.00143	-0.633901	-0.620536	-0.605335	-0.642169	-0.611928	-0.629821	-0.630308	-0.583891	-0.602076	-0.622969
				-3.00133	5.78107	5.66673	5.65661	5.53271	5.50008	5.45453	5.22376	4.79692	4.37691	3.68141	0			-3.00133	-0.6353	-0.622029	-0.606759	-0.643602	-0.613288	-0.631155	-0.631565	-0.58508	-0.603258	-0.624476
				-3.00123	5.78159	5.66678	5.65643	5.53272	5.50039	5.45531	5.2246	4.79771	4.37651	3.68131	0			-3.00123	-0.6367	-0.623522	-0.608183	-0.645035	-0.614647	-0.632489	-0.632822	-0.586268	-0.60444	-0.625981
				-3.00114	5.78211	5.66684	5.65624	5.53271	5.50069	5.45608	5.22543	4.79851	4.37612	3.68121	0			-3.00114	-0.638099	-0.625016	-0.609608	-0.646467	-0.616006	-0.633822	-0.634077	-0.587457	-0.605622	-0.627486
				-3.00104	5.78263	5.66689	5.65605	5.53271	5.501	5.45684	5.22626	4.7993	4.37572	3.68111	0			-3.00104	-0.639498	-0.626509	-0.611033	-0.647898	-0.617364	-0.635154	-0.635333	-0.588646	-0.606804	-0.628989
				-3.00095	5.78313	5.66694	5.65586	5.53271	5.50129	5.45761	5.22709	4.80009	4.37533	3.68101	0			-3.00095	-0.640898	-0.628003	-0.61246	-0.649329	-0.618723	-0.636485	-0.636587	-0.589835	-0.607987	-0.630491
				-3.00085	5.78364	5.66698	5.65566	5.5327	5.50159	5.45837	5.22791	4.80087	4.37493	3.68092	0			-3.00085	-0.642297	-0.629497	-0.613886	-0.650758	-0.620081	-0.637816	-0.637842	-0.591023	-0.609169	-0.631992
				-3.00075	5.78414	5.66703	5.65546	5.53269	5.50188	5.45912	5.22873	4.80165	4.37453	3.68082	0			-3.00075	-0.643696	-0.63099	-0.615314	-0.652187	-0.621439	-0.639146	-0.639095	-0.592212	-0.610351	-0.633492
				-3.00066	5.78464	5.66707	5.65526	5.53268	5.50217	5.45988	5.22954	4.80243	4.37413	3.68073	0			-3.00066	-0.645096	-0.632484	-0.616742	-0.653615	-0.622797	-0.640474	-0.640348	-0.593401	-0.611533	-0.634991
				-3.00056	5.78513	5.66711	5.65505	5.53266	5.50246	5.46063	5.23036	4.80321	4.37373	3.68064	0			-3.00056	-0.646495	-0.633979	-0.61817	-0.655043	-0.624155	-0.641802	-0.641601	-0.59459	-0.612715	-0.636489
				-3.00047	5.78562	5.66715	5.65483	5.53265	5.50274	5.46137	5.23116	4.80398	4.37333	3.68055	0			-3.00047	-0.647895	-0.635473	-0.619599	-0.656469	-0.625513	-0.64313	-0.642853	-0.595779	-0.613897	-0.637985
				-3.00037	5.78611	5.66718	5.65462	5.53263	5.50302	5.46211	5.23197	4.80475	4.37293	3.68047	0			-3.00037	-0.649294	-0.636967	-0.621029	-0.657895	-0.62687	-0.644456	-0.644105	-0.596967	-0.61508	-0.639481
				-3.00027	5.78659	5.66722	5.6544	5.53261	5.50329	5.46285	5.23277	4.80551	4.37252	3.68038	0			-3.00027	-0.650694	-0.638462	-0.62246	-0.65932	-0.628228	-0.645782	-0.645356	-0.598156	-0.616262	-0.640975
				-3.00018	5.78707	5.66725	5.65418	5.53259	5.50357	5.46359	5.23357	4.80628	4.37212	3.6803	0			-3.00018	-0.652093	-0.639957	-0.623891	-0.660745	-0.629585	-0.647106	-0.646607	-0.599345	-0.617444	-0.642469
				-3.00008	5.78755	5.66728	5.65395	5.53257	5.50384	5.46432	5.23436	4.80704	4.37172	3.68021	0			-3.00008	-0.653493	-0.641452	-0.625322	-0.662168	-0.630942	-0.64843	-0.647857	-0.600534	-0.618626	-0.643961
				-2.99999	5.78802	5.6673	5.65372	5.53254	5.5041	5.46504	5.23515	4.80779	4.37131	3.68013	0			-2.99999	-0.654893	-0.642947	-0.626755	-0.663591	-0.632299	-0.649754	-0.649107	-0.601724	-0.619809	-0.645452
				-2.99989	5.78848	5.66733	5.65348	5.53252	5.50437	5.46577	5.23593	4.80855	4.3709	3.68005	0			-2.99989	-0.656293	-0.644442	-0.628188	-0.665014	-0.633656	-0.651076	-0.650356	-0.602913	-0.620991	-0.646942
				-2.9998	5.78895	5.66735	5.65324	5.53249	5.50462	5.46648	5.23671	4.8093	4.3705	3.67997	0			-2.9998	-0.657693	-0.645938	-0.629622	-0.666435	-0.635012	-0.652398	-0.651605	-0.604102	-0.622173	-0.648431
				-2.9997	5.7894	5.66737	5.653	5.53246	5.50488	5.4672	5.23749	4.81004	4.37009	3.67989	0			-2.9997	-0.659093	-0.647433	-0.631056	-0.667856	-0.636369	-0.653719	-0.652854	-0.605292	-0.623356	-0.649919
				-2.9996	5.78986	5.66739	5.65276	5.53242	5.50513	5.46791	5.23826	4.81079	4.36968	3.67982	0			-2.9996	-0.660493	-0.648929	-0.632491	-0.669276	-0.637725	-0.655039	-0.654102	-0.606481	-0.624539	-0.651406
				-2.99951	5.79031	5.66741	5.65251	5.53239	5.50538	5.46862	5.23903	4.81153	4.36927	3.67974	0			-2.99951	-0.661893	-0.650425	-0.633927	-0.670696	-0.639082	-0.656359	-0.655349	-0.607671	-0.625721	-0.652891
				-2.99941	5.79076	5.66742	5.65226	5.53235	5.50563	5.46932	5.2398	4.81226	4.36886	3.67967	0			-2.99941	-0.663294	-0.651921	-0.635363	-0.672114	-0.640438	-0.657677	-0.656597	-0.608861	-0.626904	-0.654376
				-2.99932	5.7912	5.66744	5.652	5.53231	5.50587	5.47002	5.24056	4.813	4.36845	3.6796	0			-2.99932	-0.664694	-0.653418	-0.6368	-0.673532	-0.641794	-0.658995	-0.657844	-0.610051	-0.628087	-0.655859
				-2.99922	5.79164	5.66745	5.65174	5.53227	5.50611	5.47071	5.24132	4.81373	4.36804	3.67952	0			-2.99922	-0.666095	-0.654914	-0.638238	-0.674949	-0.64315	-0.660313	-0.65909	-0.611241	-0.62927	-0.657342
				-2.99912	5.79207	5.66745	5.65148	5.53223	5.50635	5.4714	5.24207	4.81445	4.36763	3.67945	0			-2.99912	-0.667496	-0.656411	-0.639677	-0.676366	-0.644506	-0.661629	-0.660336	-0.612431	-0.630453	-0.658823
				-2.99903	5.7925	5.66746	5.65121	5.53218	5.50658	5.47209	5.24282	4.81518	4.36721	3.67939	0			-2.99903	-0.668897	-0.657908	-0.641116	-0.677782	-0.645862	-0.662945	-0.661582	-0.613621	-0.631636	-0.660303
				-2.99893	5.79293	5.66746	5.65094	5.53213	5.50681	5.47277	5.24356	4.8159	4.3668	3.67932	0			-2.99893	-0.670298	-0.659405	-0.642556	-0.679197	-0.647218	-0.66426	-0.662827	-0.614812	-0.632819	-0.661782
				-2.99884	5.79335	5.66747	5.65067	5.53208	5.50703	5.47345	5.24431	4.81662	4.36638	3.67925	0			-2.99884	-0.671699	-0.660903	-0.643997	-0.680612	-0.648573	-0.665575	-0.664073	-0.616003	-0.634003	-0.66326
				-2.99874	5.79377	5.66747	5.65039	5.53203	5.50726	5.47413	5.24504	4.81733	4.36597	3.67918	0			-2.99874	-0.673101	-0.6624	-0.645438	-0.682026	-0.649929	-0.666889	-0.665317	-0.617194	-0.635186	-0.664736
				-2.99864	5.79419	5.66746	5.65012	5.53198	5.50747	5.4748	5.24578	4.81804	4.36555	3.67912	0			-2.99864	-0.674502	-0.663898	-0.64688	-0.683439	-0.651285	-0.668202	-0.666562	-0.618385	-0.63637	-0.666212
				-2.99855	5.7946	5.66746	5.64983	5.53192	5.50769	5.47546	5.24651	4.81875	4.36513	3.67906	0			-2.99855	-0.675904	-0.665396	-0.648323	-0.684851	-0.65264	-0.669514	-0.667806	-0.619577	-0.637554	-0.667686
				-2.99845	5.79501	5.66745	5.64955	5.53186	5.5079	5.47612	5.24723	4.81945	4.36471	3.67899	0			-2.99845	-0.677306	-0.666895	-0.649767	-0.686263	-0.653996	-0.670826	-0.66905	-0.620768	-0.638738	-0.66916
				-2.99836	5.79541	5.66745	5.64926	5.5318	5.50811	5.47678	5.24795	4.82015	4.36429	3.67893	0			-2.99836	-0.678708	-0.668393	-0.651211	-0.687675	-0.655351	-0.672137	-0.670293	-0.62196	-0.639922	-0.670632
				-2.99826	5.79581	5.66744	5.64896	5.53174	5.50832	5.47743	5.24867	4.82085	4.36387	3.67887	0			-2.99826	-0.680111	-0.669892	-0.652656	-0.689085	-0.656706	-0.673448	-0.671536	-0.623153	-0.641106	-0.672103
				-2.99817	5.7962	5.66742	5.64867	5.53168	5.50852	5.47808	5.24938	4.82154	4.36345	3.67881	0			-2.99817	-0.681513	-0.671391	-0.654102	-0.690495	-0.658062	-0.674758	-0.672779	-0.624345	-0.64229	-0.673573
				-2.99807	5.79659	5.66741	5.64837	5.53161	5.50872	5.47873	5.25009	4.82223	4.36303	3.67875	0			-2.99807	-0.682916	-0.67289	-0.655549	-0.691904	-0.659417	-0.676067	-0.674022	-0.625538	-0.643475	-0.675042
				-2.99797	5.79698	5.66739	5.64806	5.53154	5.50891	5.47937	5.25079	4.82292	4.36261	3.67869	0			-2.99797	-0.684319	-0.674389	-0.656996	-0.693313	-0.660772	-0.677375	-0.675264	-0.626731	-0.64466	-0.67651
				-2.99788	5.79737	5.66737	5.64776	5.53147	5.5091	5.48	5.25149	4.8236	4.36219	3.67864	0			-2.99788	-0.685723	-0.675889	-0.658445	-0.694721	-0.662128	-0.678683	-0.676507	-0.627924	-0.645845	-0.677976
				-2.99778	5.79774	5.66735	5.64745	5.5314	5.50929	5.48063	5.25219	4.82428	4.36176	3.67858	0			-2.99778	-0.687126	-0.677389	-0.659894	-0.696129	-0.663483	-0.679991	-0.677748	-0.629118	-0.64703	-0.679442
				-2.99769	5.79812	5.66733	5.64714	5.53132	5.50948	5.48126	5.25288	4.82495	4.36134	3.67852	0			-2.99769	-0.68853	-0.678889	-0.661344	-0.697535	-0.664838	-0.681297	-0.67899	-0.630311	-0.648215	-0.680906
				-2.99759	5.79849	5.66731	5.64682	5.53124	5.50966	5.48188	5.25357	4.82563	4.36091	3.67847	0			-2.99759	-0.689934	-0.680389	-0.662794	-0.698941	-0.666193	-0.682603	-0.680232	-0.631506	-0.649401	-0.682369
				-2.99749	5.79886	5.66728	5.6465	5.53117	5.50984	5.4825	5.25425	4.8263	4.36049	3.67841	0			-2.99749	-0.691338	-0.68189	-0.664246	-0.700347	-0.667549	-0.683909	-0.681473	-0.6327	-0.650587	-0.683831
				-2.9974	5.79922	5.66725	5.64618	5.53108	5.51001	5.48312	5.25493	4.82696	4.36006	3.67836	0			-2.9974	-0.692743	-0.683391	-0.665698	-0.701752	-0.668904	-0.685214	-0.682714	-0.633895	-0.651773	-0.685292
				-2.9973	5.79958	5.66722	5.64586	5.531	5.51018	5.48373	5.2556	4.82762	4.35964	3.67831	0			-2.9973	-0.694148	-0.684892	-0.667151	-0.703156	-0.670259	-0.686518	-0.683955	-0.63509	-0.652959	-0.686752
				-2.99721	5.79994	5.66719	5.64553	5.53091	5.51035	5.48433	5.25627	4.82828	4.35921	3.67825	0			-2.99721	-0.695553	-0.686393	-0.668605	-0.70456	-0.671615	-0.687822	-0.685195	-0.636285	-0.654146	-0.688211
				-2.99711	5.80029	5.66716	5.6452	5.53083	5.51052	5.48493	5.25694	4.82894	4.35878	3.6782	0			-2.99711	-0.696958	-0.687895	-0.67006	-0.705963	-0.67297	-0.689125	-0.686436	-0.637481	-0.655332	-0.689669
				-2.99701	5.80063	5.66712	5.64486	5.53073	5.51068	5.48553	5.2576	4.82959	4.35835	3.67815	0			-2.99701	-0.698364	-0.689397	-0.671515	-0.707366	-0.674325	-0.690428	-0.687676	-0.638678	-0.656519	-0.691125
				-2.99692	5.80098	5.66708	5.64453	5.53064	5.51083	5.48612	5.25825	4.83024	4.35792	3.6781	0			-2.99692	-0.69977	-0.690899	-0.672972	-0.708768	-0.675681	-0.69173	-0.688916	-0.639874	-0.657707	-0.692581
				-2.99682	5.80132	5.66705	5.64419	5.53055	5.51099	5.4867	5.2589	4.83088	4.35749	3.67805	0			-2.99682	-0.701176	-0.692401	-0.674429	-0.710169	-0.677036	-0.693031	-0.690156	-0.641071	-0.658894	-0.694035
				-2.99673	5.80165	5.667	5.64385	5.53045	5.51114	5.48729	5.25955	4.83152	4.35706	3.678	0			-2.99673	-0.702583	-0.693904	-0.675887	-0.71157	-0.678391	-0.694332	-0.691395	-0.642268	-0.660082	-0.695488
				-2.99663	5.80198	5.66696	5.6435	5.53035	5.51129	5.48786	5.2602	4.83216	4.35663	3.67795	0			-2.99663	-0.70399	-0.695407	-0.677346	-0.71297	-0.679747	-0.695633	-0.692635	-0.643466	-0.66127	-0.69694
				-2.99654	5.80231	5.66692	5.64315	5.53025	5.51143	5.48844	5.26083	4.83279	4.3562	3.6779	0			-2.99654	-0.705397	-0.69691	-0.678806	-0.71437	-0.681103	-0.696933	-0.693875	-0.644664	-0.662458	-0.698391
				-2.99644	5.80264	5.66687	5.6428	5.53015	5.51157	5.48901	5.26147	4.83342	4.35576	3.67785	0			-2.99644	-0.706805	-0.698413	-0.680267	-0.715769	-0.682458	-0.698232	-0.695114	-0.645863	-0.663647	-0.699841
				-2.99634	5.80295	5.66682	5.64245	5.53004	5.51171	5.48957	5.2621	4.83405	4.35533	3.67781	0			-2.99634	-0.708212	-0.699917	-0.681728	-0.717168	-0.683814	-0.699531	-0.696353	-0.647062	-0.664836	-0.701289
				-2.99625	5.80327	5.66677	5.64209	5.52993	5.51184	5.49013	5.26272	4.83467	4.35489	3.67776	0			-2.99625	-0.709621	-0.701421	-0.683191	-0.718566	-0.68517	-0.700829	-0.697592	-0.648261	-0.666025	-0.702737
				-2.99615	5.80358	5.66672	5.64173	5.52982	5.51197	5.49068	5.26334	4.83529	4.35446	3.67771	0			-2.99615	-0.711029	-0.702925	-0.684654	-0.719963	-0.686525	-0.702127	-0.698831	-0.649461	-0.667215	-0.704184
				-2.99606	5.80389	5.66666	5.64137	5.52971	5.5121	5.49123	5.26396	4.83591	4.35402	3.67767	0			-2.99606	-0.712438	-0.70443	-0.686118	-0.72136	-0.687881	-0.703425	-0.70007	-0.650661	-0.668404	-0.705629
				-2.99596	5.80419	5.66661	5.641	5.52959	5.51222	5.49178	5.26457	4.83652	4.35359	3.67762	0			-2.99596	-0.713848	-0.705935	-0.687583	-0.722756	-0.689237	-0.704722	-0.701309	-0.651862	-0.669595	-0.707073
				-2.99586	5.80449	5.66655	5.64063	5.52948	5.51234	5.49232	5.26518	4.83713	4.35315	3.67757	0			-2.99586	-0.715258	-0.70744	-0.689049	-0.724152	-0.690593	-0.706018	-0.702548	-0.653063	-0.670785	-0.708516
				-2.99577	5.80479	5.66649	5.64026	5.52936	5.51246	5.49285	5.26578	4.83773	4.35271	3.67753	0			-2.99577	-0.716668	-0.708946	-0.690516	-0.725548	-0.69195	-0.707314	-0.703787	-0.654265	-0.671976	-0.709958
				-2.99567	5.80508	5.66643	5.63989	5.52924	5.51257	5.49338	5.26638	4.83833	4.35228	3.67748	0			-2.99567	-0.718078	-0.710451	-0.691984	-0.726942	-0.693306	-0.708609	-0.705025	-0.655467	-0.673167	-0.711399
				-2.99558	5.80537	5.66637	5.63951	5.52911	5.51268	5.49391	5.26697	4.83893	4.35184	3.67744	0			-2.99558	-0.719489	-0.711957	-0.693453	-0.728337	-0.694662	-0.709904	-0.706264	-0.65667	-0.674359	-0.712839
				-2.99548	5.80565	5.6663	5.63914	5.52899	5.51279	5.49443	5.26756	4.83952	4.3514	3.67739	0			-2.99548	-0.7209	-0.713464	-0.694922	-0.72973	-0.696019	-0.711199	-0.707503	-0.657873	-0.67555	-0.714278
				-2.99539	5.80593	5.66623	5.63876	5.52886	5.51289	5.49495	5.26815	4.84011	4.35096	3.67735	0			-2.99539	-0.722312	-0.714971	-0.696393	-0.731124	-0.697375	-0.712493	-0.708741	-0.659077	-0.676743	-0.715715
				-2.99529	5.80621	5.66617	5.63837	5.52873	5.51299	5.49546	5.26873	4.8407	4.35052	3.6773	0			-2.99529	-0.723724	-0.716478	-0.697864	-0.732516	-0.698732	-0.713787	-0.70998	-0.660281	-0.677935	-0.717152
				-2.99519	5.80648	5.6661	5.63799	5.5286	5.51309	5.49596	5.2693	4.84128	4.35008	3.67726	0			-2.99519	-0.725137	-0.717985	-0.699337	-0.733909	-0.700089	-0.71508	-0.711218	-0.661486	-0.679128	-0.718587
				-2.9951	5.80675	5.66602	5.6376	5.52846	5.51318	5.49647	5.26987	4.84186	4.34964	3.67721	0			-2.9951	-0.72655	-0.719492	-0.70081	-0.7353	-0.701446	-0.716373	-0.712457	-0.662691	-0.680322	-0.720021
				-2.995	5.80702	5.66595	5.63721	5.52832	5.51327	5.49696	5.27044	4.84244	4.3492	3.67717	0			-2.995	-0.727963	-0.721	-0.702285	-0.736692	-0.702803	-0.717665	-0.713695	-0.663897	-0.681515	-0.721454
				-2.99491	5.80728	5.66587	5.63681	5.52818	5.51335	5.49745	5.271	4.84301	4.34875	3.67712	0			-2.99491	-0.729377	-0.722509	-0.70376	-0.738083	-0.70416	-0.718957	-0.714934	-0.665103	-0.682709	-0.722886
				-2.99481	5.80753	5.6658	5.63642	5.52804	5.51344	5.49794	5.27156	4.84358	4.34831	3.67708	0			-2.99481	-0.730791	-0.724017	-0.705236	-0.739473	-0.705518	-0.720249	-0.716172	-0.66631	-0.683904	-0.724317
				-2.99471	5.80779	5.66572	5.63602	5.5279	5.51352	5.49842	5.27211	4.84414	4.34787	3.67703	0			-2.99471	-0.732206	-0.725526	-0.706713	-0.740863	-0.706875	-0.72154	-0.717411	-0.667518	-0.685099	-0.725747
				-2.99462	5.80804	5.66564	5.63562	5.52775	5.51359	5.4989	5.27265	4.8447	4.34742	3.67699	0			-2.99462	-0.733621	-0.727035	-0.708191	-0.742252	-0.708233	-0.722831	-0.71865	-0.668726	-0.686294	-0.727176
				-2.99452	5.80828	5.66556	5.63521	5.5276	5.51366	5.49937	5.2732	4.84526	4.34698	3.67694	0			-2.99452	-0.735037	-0.728545	-0.70967	-0.743641	-0.709591	-0.724122	-0.719888	-0.669934	-0.68749	-0.728604
				-2.99443	5.80852	5.66547	5.63481	5.52745	5.51373	5.49984	5.27373	4.84581	4.34654	3.6769	0			-2.99443	-0.736453	-0.730055	-0.71115	-0.74503	-0.710949	-0.725412	-0.721127	-0.671144	-0.688686	-0.73003
				-2.99433	5.80876	5.66539	5.6344	5.5273	5.5138	5.5003	5.27427	4.84636	4.34609	3.67685	0			-2.99433	-0.73787	-0.731565	-0.712631	-0.746418	-0.712307	-0.726702	-0.722366	-0.672354	-0.689883	-0.731456
				-2.99423	5.80899	5.6653	5.63399	5.52715	5.51386	5.50076	5.2748	4.84691	4.34564	3.67681	0			-2.99423	-0.739287	-0.733075	-0.714113	-0.747805	-0.713665	-0.727991	-0.723605	-0.673564	-0.69108	-0.73288
				-2.99414	5.80922	5.66521	5.63358	5.52699	5.51392	5.50121	5.27532	4.84745	4.3452	3.67676	0			-2.99414	-0.740704	-0.734586	-0.715596	-0.749192	-0.715024	-0.72928	-0.724844	-0.674775	-0.692277	-0.734303
				-2.99404	5.80945	5.66512	5.63316	5.52683	5.51397	5.50166	5.27584	4.84799	4.34475	3.67671	0			-2.99404	-0.742123	-0.736097	-0.71708	-0.750579	-0.716382	-0.730569	-0.726083	-0.675987	-0.693475	-0.735726
				-2.99395	5.80967	5.66503	5.63275	5.52667	5.51402	5.5021	5.27635	4.84852	4.3443	3.67667	0			-2.99395	-0.743541	-0.737609	-0.718565	-0.751965	-0.717741	-0.731857	-0.727322	-0.677199	-0.694673	-0.737147
				-2.99385	5.80989	5.66494	5.63233	5.5265	5.51407	5.50254	5.27686	4.84905	4.34386	3.67662	0			-2.99385	-0.74496	-0.739121	-0.720051	-0.753351	-0.719101	-0.733145	-0.728561	-0.678412	-0.695872	-0.738567
				-2.99376	5.81011	5.66485	5.63191	5.52634	5.51412	5.50297	5.27736	4.84958	4.34341	3.67658	0			-2.99376	-0.74638	-0.740633	-0.721537	-0.754736	-0.72046	-0.734433	-0.729801	-0.679626	-0.697072	-0.739986
				-2.99366	5.81032	5.66475	5.63149	5.52617	5.51416	5.5034	5.27786	4.8501	4.34296	3.67653	0			-2.99366	-0.7478	-0.742145	-0.723025	-0.756121	-0.721819	-0.73572	-0.73104	-0.68084	-0.698271	-0.741404
				-2.99356	5.81052	5.66465	5.63106	5.526	5.5142	5.50382	5.27836	4.85062	4.34251	3.67648	0			-2.99356	-0.749221	-0.743658	-0.724514	-0.757506	-0.723179	-0.737007	-0.73228	-0.682055	-0.699472	-0.742821
				-2.99347	5.81073	5.66455	5.63063	5.52582	5.51423	5.50423	5.27885	4.85114	4.34206	3.67643	0			-2.99347	-0.750642	-0.745171	-0.726004	-0.75889	-0.724539	-0.738294	-0.73352	-0.683271	-0.700672	-0.744237
				-2.99337	5.81093	5.66445	5.63021	5.52565	5.51426	5.50464	5.27933	4.85165	4.34161	3.67639	0			-2.99337	-0.752064	-0.746685	-0.727495	-0.760274	-0.725899	-0.739581	-0.73476	-0.684487	-0.701874	-0.745651
				-2.99328	5.81112	5.66435	5.62977	5.52547	5.51429	5.50505	5.27981	4.85216	4.34116	3.67634	0			-2.99328	-0.753486	-0.748199	-0.728987	-0.761657	-0.72726	-0.740867	-0.736	-0.685704	-0.703075	-0.747065
				-2.99318	5.81132	5.66425	5.62934	5.52529	5.51432	5.50545	5.28029	4.85266	4.34071	3.67629	0			-2.99318	-0.754909	-0.749713	-0.73048	-0.76304	-0.72862	-0.742153	-0.73724	-0.686922	-0.704278	-0.748478
				-2.99308	5.8115	5.66414	5.62891	5.52511	5.51434	5.50585	5.28076	4.85316	4.34026	3.67624	0			-2.99308	-0.756332	-0.751228	-0.731974	-0.764423	-0.729981	-0.743439	-0.738481	-0.68814	-0.70548	-0.749889
				-2.99299	5.81169	5.66404	5.62847	5.52492	5.51436	5.50624	5.28123	4.85366	4.33981	3.67619	0			-2.99299	-0.757756	-0.752743	-0.733469	-0.765805	-0.731342	-0.744724	-0.739721	-0.689359	-0.706684	-0.7513
				-2.99289	5.81187	5.66393	5.62803	5.52474	5.51437	5.50662	5.28169	4.85415	4.33936	3.67614	0			-2.99289	-0.759181	-0.754258	-0.734964	-0.767187	-0.732703	-0.746009	-0.740962	-0.690579	-0.707887	-0.752709
				-2.9928	5.81205	5.66382	5.62759	5.52455	5.51438	5.507	5.28214	4.85464	4.3389	3.67609	0			-2.9928	-0.760606	-0.755774	-0.736461	-0.768569	-0.734065	-0.747294	-0.742203	-0.6918	-0.709092	-0.754117
				-2.9927	5.81222	5.66371	5.62715	5.52436	5.51439	5.50738	5.28259	4.85513	4.33845	3.67604	0			-2.9927	-0.762031	-0.75729	-0.73796	-0.76995	-0.735427	-0.748579	-0.743445	-0.693021	-0.710297	-0.755525
				-2.9926	5.81239	5.6636	5.62671	5.52416	5.51439	5.50775	5.28304	4.85561	4.338	3.67598	0			-2.9926	-0.763458	-0.758806	-0.739459	-0.771331	-0.736789	-0.749863	-0.744686	-0.694243	-0.711502	-0.756931
				-2.99251	5.81256	5.66348	5.62626	5.52397	5.51439	5.50811	5.28348	4.85609	4.33754	3.67593	0			-2.99251	-0.764884	-0.760323	-0.740959	-0.772711	-0.738151	-0.751148	-0.745928	-0.695466	-0.712708	-0.758336
				-2.99241	5.81272	5.66337	5.62581	5.52377	5.51439	5.50847	5.28392	4.85656	4.33709	3.67588	0			-2.99241	-0.766312	-0.76184	-0.74246	-0.774091	-0.739514	-0.752432	-0.74717	-0.69669	-0.713915	-0.759741
				-2.99232	5.81288	5.66325	5.62537	5.52357	5.51439	5.50883	5.28435	4.85703	4.33664	3.67582	0			-2.99232	-0.76774	-0.763358	-0.743962	-0.775471	-0.740877	-0.753716	-0.748412	-0.697914	-0.715122	-0.761144
				-2.99222	5.81304	5.66313	5.62491	5.52337	5.51438	5.50918	5.28478	4.8575	4.33618	3.67577	0			-2.99222	-0.769169	-0.764876	-0.745465	-0.77685	-0.74224	-0.754999	-0.749655	-0.699139	-0.716329	-0.762546
				-2.99213	5.81319	5.66302	5.62446	5.52316	5.51437	5.50952	5.2852	4.85796	4.33573	3.67571	0			-2.99213	-0.770598	-0.766394	-0.74697	-0.778229	-0.743603	-0.756283	-0.750897	-0.700365	-0.717538	-0.763947
				-2.99203	5.81334	5.66289	5.62401	5.52296	5.51435	5.50986	5.28561	4.85842	4.33527	3.67566	0			-2.99203	-0.772028	-0.767913	-0.748475	-0.779608	-0.744967	-0.757566	-0.75214	-0.701592	-0.718746	-0.765347
				-2.99193	5.81348	5.66277	5.62355	5.52275	5.51433	5.51019	5.28603	4.85887	4.33481	3.6756	0			-2.99193	-0.773458	-0.769432	-0.749981	-0.780986	-0.746331	-0.758849	-0.753384	-0.702819	-0.719956	-0.766746
				-2.99184	5.81362	5.66265	5.6231	5.52254	5.51431	5.51052	5.28643	4.85933	4.33436	3.67554	0			-2.99184	-0.774889	-0.770951	-0.751489	-0.782364	-0.747695	-0.760132	-0.754627	-0.704048	-0.721166	-0.768144
				-2.99174	5.81376	5.66253	5.62264	5.52232	5.51428	5.51084	5.28683	4.85977	4.3339	3.67548	0			-2.99174	-0.776321	-0.772471	-0.752997	-0.783742	-0.74906	-0.761415	-0.755871	-0.705277	-0.722376	-0.769541
				-2.99165	5.8139	5.6624	5.62218	5.52211	5.51425	5.51116	5.28723	4.86022	4.33345	3.67542	0			-2.99165	-0.777754	-0.773991	-0.754507	-0.78512	-0.750425	-0.762697	-0.757115	-0.706507	-0.723588	-0.770937
				-2.99155	5.81403	5.66227	5.62172	5.52189	5.51422	5.51147	5.28762	4.86066	4.33299	3.67536	0			-2.99155	-0.779187	-0.775512	-0.756018	-0.786497	-0.75179	-0.76398	-0.75836	-0.707738	-0.724799	-0.772333
				-2.99145	5.81415	5.66215	5.62126	5.52167	5.51419	5.51178	5.28801	4.86109	4.33253	3.6753	0			-2.99145	-0.78062	-0.777033	-0.757529	-0.787874	-0.753156	-0.765262	-0.759605	-0.708969	-0.726012	-0.773727
				-2.99136	5.81428	5.66202	5.62079	5.52145	5.51415	5.51208	5.28839	4.86152	4.33207	3.67524	0			-2.99136	-0.782055	-0.778554	-0.759042	-0.78925	-0.754522	-0.766544	-0.76085	-0.710202	-0.727225	-0.77512
				-2.99126	5.8144	5.66189	5.62033	5.52122	5.51411	5.51237	5.28877	4.86195	4.33162	3.67518	0			-2.99126	-0.78349	-0.780076	-0.760556	-0.790627	-0.755888	-0.767826	-0.762095	-0.711435	-0.728439	-0.776512
				-2.99117	5.81452	5.66176	5.61986	5.52099	5.51406	5.51266	5.28914	4.86238	4.33116	3.67511	0			-2.99117	-0.784926	-0.781598	-0.762071	-0.792003	-0.757254	-0.769108	-0.763341	-0.71267	-0.729653	-0.777903
				-2.99107	5.81463	5.66162	5.61939	5.52076	5.51401	5.51295	5.28951	4.8628	4.3307	3.67505	0			-2.99107	-0.786362	-0.783121	-0.763587	-0.793379	-0.758621	-0.77039	-0.764587	-0.713905	-0.730868	-0.779293
				-2.99097	5.81474	5.66149	5.61893	5.52053	5.51396	5.51323	5.28987	4.86321	4.33024	3.67498	0			-2.99097	-0.787799	-0.784643	-0.765104	-0.794754	-0.759988	-0.771671	-0.765834	-0.715141	-0.732084	-0.780682
				-2.99088	5.81485	5.66135	5.61846	5.5203	5.51391	5.5135	5.29023	4.86363	4.32978	3.67492	0			-2.99088	-0.789237	-0.786167	-0.766622	-0.796129	-0.761356	-0.772953	-0.767081	-0.716377	-0.7333	-0.78207
				-2.99078	5.81495	5.66122	5.61798	5.52006	5.51385	5.51377	5.29058	4.86404	4.32932	3.67485	0			-2.99078	-0.790675	-0.78769	-0.768142	-0.797504	-0.762724	-0.774234	-0.768328	-0.717615	-0.734517	-0.783457
				-2.99069	5.81505	5.66108	5.61751	5.51983	5.51379	5.51403	5.29093	4.86444	4.32886	3.67478	0			-2.99069	-0.792115	-0.789215	-0.769662	-0.798879	-0.764092	-0.775516	-0.769576	-0.718854	-0.735734	-0.784843
				-2.99059	5.81515	5.66094	5.61704	5.51959	5.51372	5.51429	5.29127	4.86484	4.3284	3.67471	0			-2.99059	-0.793554	-0.790739	-0.771184	-0.800254	-0.765461	-0.776797	-0.770824	-0.720093	-0.736953	-0.786228
				-2.9905	5.81524	5.6608	5.61656	5.51934	5.51365	5.51454	5.29161	4.86524	4.32794	3.67464	0			-2.9905	-0.794995	-0.792264	-0.772706	-0.801628	-0.76683	-0.778078	-0.772072	-0.721334	-0.738172	-0.787613
				-2.9904	5.81533	5.66066	5.61609	5.5191	5.51358	5.51479	5.29194	4.86563	4.32748	3.67456	0			-2.9904	-0.796436	-0.793789	-0.77423	-0.803002	-0.768199	-0.77936	-0.773321	-0.722575	-0.739391	-0.788996
				-2.9903	5.81542	5.66052	5.61561	5.51885	5.51351	5.51503	5.29227	4.86602	4.32702	3.67449	0			-2.9903	-0.797878	-0.795315	-0.775755	-0.804376	-0.769568	-0.780641	-0.77457	-0.723818	-0.740612	-0.790378
				-2.99021	5.8155	5.66038	5.61514	5.5186	5.51343	5.51527	5.29259	4.86641	4.32656	3.67442	0			-2.99021	-0.799321	-0.796841	-0.777281	-0.805749	-0.770939	-0.781922	-0.77582	-0.725061	-0.741833	-0.791759
				-2.99011	5.81558	5.66024	5.61466	5.51835	5.51335	5.5155	5.2929	4.86679	4.3261	3.67434	0			-2.99011	-0.800764	-0.798368	-0.778808	-0.807123	-0.772309	-0.783203	-0.77707	-0.726305	-0.743055	-0.79314
				-2.99002	5.81566	5.66009	5.61418	5.5181	5.51327	5.51572	5.29322	4.86717	4.32564	3.67426	0			-2.99002	-0.802209	-0.799895	-0.780336	-0.808496	-0.77368	-0.784484	-0.778321	-0.72755	-0.744277	-0.794519
				-2.98992	5.81573	5.65994	5.6137	5.51784	5.51318	5.51594	5.29352	4.86755	4.32518	3.67418	0			-2.98992	-0.803654	-0.801422	-0.781865	-0.809869	-0.775051	-0.785765	-0.779572	-0.728796	-0.7455	-0.795898
				-2.98982	5.8158	5.6598	5.61322	5.51758	5.51309	5.51616	5.29383	4.86792	4.32472	3.6741	0			-2.98982	-0.805099	-0.80295	-0.783396	-0.811241	-0.776423	-0.787046	-0.780824	-0.730044	-0.746724	-0.797275
				-2.98973	5.81587	5.65965	5.61274	5.51732	5.51299	5.51636	5.29412	4.86828	4.32426	3.67402	0			-2.98973	-0.806546	-0.804478	-0.784927	-0.812614	-0.777794	-0.788327	-0.782076	-0.731292	-0.747949	-0.798652
				-2.98963	5.81593	5.6595	5.61225	5.51706	5.5129	5.51657	5.29441	4.86865	4.32379	3.67394	0			-2.98963	-0.807993	-0.806006	-0.78646	-0.813986	-0.779167	-0.789608	-0.783328	-0.732541	-0.749174	-0.800028
				-2.98954	5.81599	5.65935	5.61177	5.5168	5.5128	5.51676	5.2947	4.86901	4.32333	3.67386	0			-2.98954	-0.809441	-0.807535	-0.787993	-0.815358	-0.78054	-0.790889	-0.784581	-0.733791	-0.7504	-0.801403
				-2.98944	5.81605	5.6592	5.61129	5.51653	5.51269	5.51696	5.29498	4.86936	4.32287	3.67377	0			-2.98944	-0.810889	-0.809065	-0.789528	-0.81673	-0.781913	-0.79217	-0.785834	-0.735042	-0.751627	-0.802776
				-2.98935	5.8161	5.65905	5.6108	5.51626	5.51259	5.51714	5.29526	4.86971	4.32241	3.67368	0			-2.98935	-0.812339	-0.810594	-0.791064	-0.818102	-0.783286	-0.793451	-0.787088	-0.736294	-0.752855	-0.804149
				-2.98925	5.81616	5.6589	5.61032	5.51599	5.51248	5.51732	5.29553	4.87006	4.32194	3.6736	0			-2.98925	-0.813789	-0.812125	-0.792601	-0.819474	-0.78466	-0.794732	-0.788343	-0.737547	-0.754083	-0.805521
				-2.98915	5.8162	5.65874	5.60983	5.51572	5.51237	5.5175	5.2958	4.87041	4.32148	3.67351	0			-2.98915	-0.81524	-0.813655	-0.794139	-0.820845	-0.786035	-0.796013	-0.789598	-0.738801	-0.755312	-0.806893
				-2.98906	5.81625	5.65859	5.60935	5.51545	5.51225	5.51767	5.29606	4.87075	4.32102	3.67342	0			-2.98906	-0.816692	-0.815186	-0.795679	-0.822217	-0.78741	-0.797294	-0.790853	-0.740056	-0.756542	-0.808263
				-2.98896	5.81629	5.65843	5.60886	5.51517	5.51213	5.51783	5.29632	4.87108	4.32056	3.67332	0			-2.98896	-0.818144	-0.816718	-0.797219	-0.823588	-0.788785	-0.798575	-0.792109	-0.741312	-0.757773	-0.809632
				-2.98887	5.81633	5.65828	5.60837	5.51489	5.51201	5.51799	5.29657	4.87142	4.32009	3.67323	0			-2.98887	-0.819598	-0.81825	-0.798761	-0.824959	-0.790161	-0.799856	-0.793366	-0.742569	-0.759004	-0.811001
				-2.98877	5.81637	5.65812	5.60788	5.51461	5.51188	5.51815	5.29682	4.87175	4.31963	3.67313	0			-2.98877	-0.821052	-0.819782	-0.800303	-0.82633	-0.791537	-0.801138	-0.794623	-0.743827	-0.760236	-0.812368
				-2.98867	5.8164	5.65796	5.6074	5.51433	5.51176	5.51829	5.29706	4.87207	4.31917	3.67304	0			-2.98867	-0.822507	-0.821315	-0.801847	-0.8277	-0.792913	-0.802419	-0.795881	-0.745086	-0.76147	-0.813735
				-2.98858	5.81643	5.6578	5.60691	5.51404	5.51163	5.51844	5.29729	4.87239	4.3187	3.67294	0			-2.98858	-0.823963	-0.822848	-0.803392	-0.829071	-0.79429	-0.8037	-0.797139	-0.746347	-0.762703	-0.815101
				-2.98848	5.81646	5.65765	5.60642	5.51375	5.51149	5.51857	5.29753	4.87271	4.31824	3.67284	0			-2.98848	-0.825419	-0.824381	-0.804938	-0.830441	-0.795668	-0.804982	-0.798398	-0.747608	-0.763938	-0.816466
				-2.98839	5.81648	5.65748	5.60593	5.51346	5.51135	5.5187	5.29775	4.87302	4.31778	3.67274	0			-2.98839	-0.826877	-0.825915	-0.806486	-0.831812	-0.797046	-0.806263	-0.799657	-0.74887	-0.765173	-0.81783
				-2.98829	5.8165	5.65732	5.60544	5.51317	5.51121	5.51883	5.29797	4.87333	4.31731	3.67263	0			-2.98829	-0.828335	-0.82745	-0.808034	-0.833182	-0.798424	-0.807545	-0.800917	-0.750134	-0.76641	-0.819193
				-2.98819	5.81652	5.65716	5.60495	5.51288	5.51107	5.51895	5.29819	4.87364	4.31685	3.67253	0			-2.98819	-0.829794	-0.828985	-0.809583	-0.834552	-0.799803	-0.808827	-0.802178	-0.751398	-0.767647	-0.820556
				-2.9881	5.81654	5.657	5.60446	5.51258	5.51092	5.51906	5.2984	4.87394	4.31638	3.67242	0			-2.9881	-0.831254	-0.83052	-0.811134	-0.835922	-0.801182	-0.810109	-0.803439	-0.752664	-0.768885	-0.821917
				-2.988	5.81655	5.65684	5.60397	5.51228	5.51077	5.51917	5.29861	4.87424	4.31592	3.67231	0			-2.988	-0.832714	-0.832056	-0.812686	-0.837292	-0.802562	-0.811391	-0.804701	-0.753931	-0.770124	-0.823278
				-2.98791	5.81656	5.65667	5.60348	5.51198	5.51062	5.51927	5.29881	4.87454	4.31546	3.6722	0			-2.98791	-0.834176	-0.833592	-0.814239	-0.838662	-0.803943	-0.812673	-0.805963	-0.755199	-0.771363	-0.824638
				-2.98781	5.81657	5.65651	5.60299	5.51168	5.51047	5.51937	5.299	4.87483	4.31499	3.67209	0			-2.98781	-0.835638	-0.835128	-0.815793	-0.840032	-0.805323	-0.813955	-0.807226	-0.756468	-0.772604	-0.825997
				-2.98772	5.81657	5.65634	5.6025	5.51138	5.51031	5.51946	5.2992	4.87511	4.31453	3.67198	0			-2.98772	-0.837101	-0.836665	-0.817348	-0.841402	-0.806705	-0.815238	-0.80849	-0.757738	-0.773845	-0.827355
				-2.98762	5.81657	5.65618	5.60201	5.51107	5.51015	5.51955	5.29938	4.8754	4.31406	3.67186	0			-2.98762	-0.838565	-0.838203	-0.818904	-0.842771	-0.808086	-0.81652	-0.809754	-0.759009	-0.775087	-0.828712
				-2.98752	5.81657	5.65601	5.60152	5.51076	5.50998	5.51963	5.29956	4.87568	4.3136	3.67174	0			-2.98752	-0.84003	-0.839741	-0.820462	-0.844141	-0.809468	-0.817803	-0.811019	-0.760281	-0.77633	-0.830069
				-2.98743	5.81657	5.65584	5.60103	5.51045	5.50982	5.51971	5.29974	4.87595	4.31313	3.67162	0			-2.98743	-0.841496	-0.841279	-0.82202	-0.84551	-0.810851	-0.819086	-0.812284	-0.761555	-0.777574	-0.831425
				-2.98733	5.81656	5.65568	5.60054	5.51014	5.50964	5.51978	5.29991	4.87623	4.31267	3.6715	0			-2.98733	-0.842963	-0.842818	-0.82358	-0.84688	-0.812234	-0.820369	-0.813551	-0.762829	-0.778819	-0.83278
				-2.98724	5.81655	5.65551	5.60005	5.50983	5.50947	5.51984	5.30008	4.8765	4.3122	3.67138	0			-2.98724	-0.84443	-0.844357	-0.825141	-0.848249	-0.813618	-0.821653	-0.814818	-0.764105	-0.780064	-0.834134
				-2.98714	5.81654	5.65534	5.59956	5.50951	5.50929	5.5199	5.30024	4.87676	4.31174	3.67125	0			-2.98714	-0.845899	-0.845896	-0.826703	-0.849618	-0.815002	-0.822936	-0.816085	-0.765382	-0.781311	-0.835487
				-2.98704	5.81652	5.65517	5.59907	5.50919	5.50912	5.51995	5.30039	4.87702	4.31128	3.67113	0			-2.98704	-0.847368	-0.847436	-0.828266	-0.850988	-0.816387	-0.82422	-0.817353	-0.76666	-0.782558	-0.83684
				-2.98695	5.81651	5.655	5.59858	5.50887	5.50893	5.52	5.30054	4.87728	4.31081	3.671	0			-2.98695	-0.848838	-0.848977	-0.829831	-0.852357	-0.817772	-0.825504	-0.818622	-0.767939	-0.783807	-0.838192
				-2.98685	5.81649	5.65483	5.59809	5.50855	5.50875	5.52004	5.30069	4.87753	4.31035	3.67087	0			-2.98685	-0.850309	-0.850518	-0.831396	-0.853726	-0.819158	-0.826788	-0.819892	-0.769219	-0.785056	-0.839543
				-2.98676	5.81646	5.65466	5.5976	5.50823	5.50856	5.52008	5.30083	4.87778	4.30988	3.67074	0			-2.98676	-0.851781	-0.852059	-0.832963	-0.855095	-0.820544	-0.828072	-0.821162	-0.770501	-0.786306	-0.840893
				-2.98666	5.81644	5.65448	5.59711	5.5079	5.50837	5.52011	5.30097	4.87803	4.30942	3.6706	0			-2.98666	-0.853253	-0.853601	-0.834531	-0.856464	-0.821931	-0.829356	-0.822434	-0.771784	-0.787557	-0.842242
				-2.98656	5.81641	5.65431	5.59662	5.50757	5.50818	5.52013	5.3011	4.87827	4.30895	3.67046	0			-2.98656	-0.854727	-0.855143	-0.836099	-0.857833	-0.823318	-0.830641	-0.823705	-0.773067	-0.788809	-0.843591
				-2.98647	5.81638	5.65414	5.59613	5.50724	5.50798	5.52015	5.30122	4.87851	4.30849	3.67033	0			-2.98647	-0.856202	-0.856685	-0.83767	-0.859203	-0.824706	-0.831926	-0.824978	-0.774353	-0.790062	-0.844939
				-2.98637	5.81635	5.65397	5.59565	5.50691	5.50778	5.52016	5.30135	4.87875	4.30802	3.67019	0			-2.98637	-0.857677	-0.858228	-0.839241	-0.860572	-0.826095	-0.833211	-0.826251	-0.775639	-0.791316	-0.846286
				-2.98628	5.81631	5.65379	5.59516	5.50658	5.50758	5.52017	5.30146	4.87898	4.30756	3.67004	0			-2.98628	-0.859153	-0.859772	-0.840813	-0.861941	-0.827484	-0.834497	-0.827525	-0.776926	-0.79257	-0.847633
				-2.98618	5.81628	5.65362	5.59467	5.50624	5.50737	5.52017	5.30157	4.87921	4.3071	3.6699	0			-2.98618	-0.860631	-0.861316	-0.842387	-0.86331	-0.828873	-0.835782	-0.8288	-0.778215	-0.793826	-0.848979
				-2.98609	5.81624	5.65344	5.59419	5.5059	5.50716	5.52017	5.30168	4.87943	4.30663	3.66975	0			-2.98609	-0.862109	-0.86286	-0.843961	-0.864679	-0.830263	-0.837068	-0.830075	-0.779505	-0.795083	-0.850324
				-2.98599	5.81619	5.65327	5.5937	5.50556	5.50695	5.52016	5.30178	4.87965	4.30617	3.6696	0			-2.98599	-0.863588	-0.864405	-0.845537	-0.866048	-0.831654	-0.838355	-0.831352	-0.780796	-0.79634	-0.851668
				-2.98589	5.81615	5.65309	5.59321	5.50522	5.50674	5.52015	5.30187	4.87987	4.3057	3.66945	0			-2.98589	-0.865068	-0.86595	-0.847114	-0.867418	-0.833045	-0.839641	-0.832629	-0.782089	-0.797599	-0.853012
				-2.9858	5.8161	5.65292	5.59273	5.50488	5.50652	5.52013	5.30197	4.88008	4.30524	3.6693	0			-2.9858	-0.866549	-0.867496	-0.848692	-0.868787	-0.834436	-0.840928	-0.833907	-0.783382	-0.798858	-0.854354
				-2.9857	5.81605	5.65274	5.59224	5.50453	5.5063	5.5201	5.30205	4.88029	4.30477	3.66914	0			-2.9857	-0.868031	-0.869042	-0.850271	-0.870156	-0.835829	-0.842215	-0.835185	-0.784677	-0.800119	-0.855697
				-2.98561	5.816	5.65256	5.59176	5.50419	5.50608	5.52007	5.30213	4.8805	4.30431	3.66898	0			-2.98561	-0.869513	-0.870589	-0.851851	-0.871525	-0.837222	-0.843503	-0.836465	-0.785973	-0.80138	-0.857038
				-2.98551	5.81595	5.65239	5.59128	5.50384	5.50586	5.52003	5.30221	4.8807	4.30385	3.66883	0			-2.98551	-0.870997	-0.872136	-0.853433	-0.872895	-0.838615	-0.84479	-0.837745	-0.787271	-0.802643	-0.858379
				-2.98541	5.81589	5.65221	5.5908	5.50349	5.50563	5.51999	5.30228	4.8809	4.30338	3.66866	0			-2.98541	-0.872482	-0.873683	-0.855015	-0.874264	-0.840009	-0.846078	-0.839026	-0.788569	-0.803906	-0.859719
				-2.98532	5.81583	5.65203	5.59032	5.50313	5.5054	5.51994	5.30235	4.88109	4.30292	3.6685	0			-2.98532	-0.873967	-0.875231	-0.856599	-0.875633	-0.841403	-0.847367	-0.840308	-0.789869	-0.80517	-0.861058
				-2.98522	5.81577	5.65185	5.58984	5.50278	5.50517	5.51989	5.30241	4.88128	4.30246	3.66833	0			-2.98522	-0.875454	-0.876779	-0.858184	-0.877003	-0.842799	-0.848656	-0.84159	-0.79117	-0.806436	-0.862397
				-2.98513	5.81571	5.65168	5.58936	5.50242	5.50493	5.51983	5.30246	4.88147	4.30199	3.66816	0			-2.98513	-0.876941	-0.878328	-0.85977	-0.878373	-0.844194	-0.849945	-0.842874	-0.792473	-0.807702	-0.863735
				-2.98503	5.81565	5.6515	5.58888	5.50207	5.50469	5.51977	5.30252	4.88166	4.30153	3.66799	0			-2.98503	-0.878429	-0.879877	-0.861357	-0.879742	-0.845591	-0.851234	-0.844158	-0.793776	-0.80897	-0.865073
				-2.98493	5.81558	5.65132	5.5884	5.50171	5.50445	5.5197	5.30256	4.88184	4.30107	3.66782	0			-2.98493	-0.879919	-0.881427	-0.862945	-0.881112	-0.846987	-0.852524	-0.845443	-0.795081	-0.810238	-0.86641
				-2.98484	5.81551	5.65114	5.58792	5.50134	5.50421	5.51962	5.3026	4.88201	4.3006	3.66764	0			-2.98484	-0.881409	-0.882977	-0.864535	-0.882482	-0.848385	-0.853814	-0.846729	-0.796388	-0.811507	-0.867746
				-2.98474	5.81544	5.65096	5.58745	5.50098	5.50396	5.51954	5.30264	4.88219	4.30014	3.66747	0			-2.98474	-0.8829	-0.884528	-0.866125	-0.883852	-0.849783	-0.855104	-0.848016	-0.797695	-0.812778	-0.869081
				-2.98465	5.81537	5.65078	5.58697	5.50062	5.50371	5.51945	5.30267	4.88236	4.29968	3.66728	0			-2.98465	-0.884392	-0.886079	-0.867717	-0.885222	-0.851182	-0.856395	-0.849304	-0.799004	-0.814049	-0.870416
				-2.98455	5.81529	5.6506	5.5865	5.50025	5.50346	5.51936	5.3027	4.88252	4.29921	3.6671	0			-2.98455	-0.885886	-0.88763	-0.86931	-0.886592	-0.852581	-0.857686	-0.850593	-0.800314	-0.815322	-0.87175
				-2.98446	5.81521	5.65042	5.58603	5.49988	5.50321	5.51926	5.30272	4.88269	4.29875	3.66692	0			-2.98446	-0.88738	-0.889182	-0.870904	-0.887962	-0.853981	-0.858978	-0.851882	-0.801626	-0.816595	-0.873084
				-2.98436	5.81513	5.65024	5.58555	5.49951	5.50295	5.51916	5.30274	4.88285	4.29829	3.66673	0			-2.98436	-0.888875	-0.890734	-0.872499	-0.889332	-0.855381	-0.86027	-0.853172	-0.802939	-0.81787	-0.874417
				-2.98426	5.81505	5.65006	5.58508	5.49914	5.50269	5.51905	5.30275	4.883	4.29783	3.66654	0			-2.98426	-0.890371	-0.892287	-0.874095	-0.890703	-0.856782	-0.861562	-0.854464	-0.804253	-0.819145	-0.875749
				-2.98417	5.81497	5.64988	5.58461	5.49876	5.50243	5.51893	5.30276	4.88315	4.29737	3.66635	0			-2.98417	-0.891868	-0.89384	-0.875692	-0.892073	-0.858184	-0.862855	-0.855756	-0.805568	-0.820422	-0.877081
				-2.98407	5.81489	5.6497	5.58415	5.49839	5.50216	5.51881	5.30276	4.8833	4.2969	3.66615	0			-2.98407	-0.893366	-0.895394	-0.877291	-0.893444	-0.859586	-0.864148	-0.857049	-0.806885	-0.8217	-0.878412
				-2.98398	5.8148	5.64952	5.58368	5.49801	5.50189	5.51869	5.30276	4.88345	4.29644	3.66595	0			-2.98398	-0.894865	-0.896948	-0.87889	-0.894815	-0.860989	-0.865442	-0.858343	-0.808203	-0.822979	-0.879743
				-2.98388	5.81471	5.64934	5.58321	5.49763	5.50162	5.51856	5.30275	4.88359	4.29598	3.66575	0			-2.98388	-0.896365	-0.898502	-0.880491	-0.896186	-0.862393	-0.866736	-0.859638	-0.809523	-0.824258	-0.881073
				-2.98378	5.81462	5.64916	5.58275	5.49725	5.50135	5.51842	5.30274	4.88373	4.29552	3.66555	0			-2.98378	-0.897866	-0.900057	-0.882093	-0.897557	-0.863797	-0.86803	-0.860933	-0.810844	-0.825539	-0.882402
				-2.98369	5.81453	5.64898	5.58229	5.49687	5.50108	5.51828	5.30272	4.88386	4.29506	3.66535	0			-2.98369	-0.899368	-0.901612	-0.883696	-0.898928	-0.865202	-0.869325	-0.86223	-0.812166	-0.826821	-0.883731
				-2.98359	5.81444	5.6488	5.58183	5.49648	5.5008	5.51813	5.3027	4.88399	4.2946	3.66514	0			-2.98359	-0.900871	-0.903168	-0.8853	-0.900299	-0.866608	-0.870621	-0.863528	-0.813489	-0.828104	-0.88506
				-2.9835	5.81434	5.64862	5.58137	5.4961	5.50052	5.51798	5.30267	4.88412	4.29414	3.66493	0			-2.9835	-0.902374	-0.904724	-0.886905	-0.901671	-0.868014	-0.871916	-0.864826	-0.814814	-0.829388	-0.886387
				-2.9834	5.81424	5.64844	5.58091	5.49571	5.50024	5.51782	5.30264	4.88424	4.29368	3.66472	0			-2.9834	-0.903879	-0.906281	-0.888511	-0.903042	-0.869421	-0.873213	-0.866126	-0.816141	-0.830674	-0.887715
				-2.98331	5.81414	5.64826	5.58045	5.49532	5.49995	5.51765	5.3026	4.88436	4.29322	3.6645	0			-2.98331	-0.905385	-0.907838	-0.890118	-0.904414	-0.870828	-0.87451	-0.867426	-0.817468	-0.83196	-0.889041
				-2.98321	5.81404	5.64808	5.57999	5.49493	5.49966	5.51748	5.30256	4.88448	4.29276	3.66428	0			-2.98321	-0.906892	-0.909396	-0.891727	-0.905786	-0.872236	-0.875807	-0.868728	-0.818797	-0.833247	-0.890367
				-2.98311	5.81394	5.6479	5.57954	5.49454	5.49937	5.51731	5.30252	4.8846	4.2923	3.66406	0			-2.98311	-0.9084	-0.910954	-0.893336	-0.907159	-0.873645	-0.877104	-0.87003	-0.820128	-0.834536	-0.891693
				-2.98302	5.81384	5.64772	5.57909	5.49415	5.49908	5.51712	5.30247	4.88471	4.29184	3.66384	0			-2.98302	-0.909909	-0.912512	-0.894947	-0.908531	-0.875054	-0.878403	-0.871334	-0.82146	-0.835826	-0.893018
				-2.98292	5.81373	5.64753	5.57864	5.49375	5.49879	5.51694	5.30241	4.88481	4.29138	3.66362	0			-2.98292	-0.911419	-0.914071	-0.896559	-0.909904	-0.876464	-0.879701	-0.872638	-0.822793	-0.837116	-0.894343
				-2.98283	5.81363	5.64735	5.57819	5.49335	5.49849	5.51675	5.30235	4.88492	4.29092	3.66339	0			-2.98283	-0.91293	-0.91563	-0.898172	-0.911276	-0.877875	-0.881001	-0.873943	-0.824127	-0.838408	-0.895667
				-2.98273	5.81352	5.64717	5.57774	5.49296	5.49819	5.51655	5.30229	4.88502	4.29046	3.66316	0			-2.98273	-0.914442	-0.91719	-0.899785	-0.912649	-0.879286	-0.8823	-0.87525	-0.825463	-0.839701	-0.896991
				-2.98263	5.81341	5.64699	5.5773	5.49256	5.49789	5.51635	5.30222	4.88511	4.29	3.66292	0			-2.98263	-0.915954	-0.91875	-0.901401	-0.914023	-0.880698	-0.8836	-0.876557	-0.826801	-0.840995	-0.898314
				-2.98254	5.8133	5.64681	5.57685	5.49215	5.49758	5.51614	5.30214	4.88521	4.28955	3.66269	0			-2.98254	-0.917468	-0.92031	-0.903017	-0.915396	-0.882111	-0.884901	-0.877865	-0.828139	-0.842291	-0.899636
				-2.98244	5.81318	5.64663	5.57641	5.49175	5.49727	5.51592	5.30206	4.8853	4.28909	3.66245	0			-2.98244	-0.918983	-0.921871	-0.904634	-0.91677	-0.883524	-0.886202	-0.879175	-0.82948	-0.843587	-0.900959
				-2.98235	5.81307	5.64645	5.57597	5.49135	5.49697	5.5157	5.30198	4.88539	4.28863	3.66221	0			-2.98235	-0.920499	-0.923433	-0.906252	-0.918143	-0.884938	-0.887504	-0.880485	-0.830821	-0.844885	-0.90228
				-2.98225	5.81295	5.64627	5.57553	5.49094	5.49665	5.51548	5.30189	4.88547	4.28817	3.66196	0			-2.98225	-0.922016	-0.924995	-0.907871	-0.919517	-0.886353	-0.888807	-0.881796	-0.832164	-0.846183	-0.903602
				-2.98215	5.81284	5.64609	5.57509	5.49053	5.49634	5.51525	5.3018	4.88555	4.28772	3.66172	0			-2.98215	-0.923534	-0.926557	-0.909492	-0.920892	-0.887768	-0.89011	-0.883109	-0.833509	-0.847483	-0.904922
				-2.98206	5.81272	5.64591	5.57466	5.49013	5.49602	5.51501	5.3017	4.88563	4.28726	3.66147	0			-2.98206	-0.925053	-0.92812	-0.911113	-0.922266	-0.889185	-0.891413	-0.884422	-0.834855	-0.848784	-0.906243
				-2.98196	5.8126	5.64573	5.57423	5.48971	5.4957	5.51477	5.3016	4.8857	4.28681	3.66121	0			-2.98196	-0.926573	-0.929683	-0.912736	-0.923641	-0.890601	-0.892717	-0.885737	-0.836202	-0.850086	-0.907563
				-2.98187	5.81248	5.64556	5.5738	5.4893	5.49538	5.51453	5.30149	4.88577	4.28635	3.66096	0			-2.98187	-0.928094	-0.931246	-0.91436	-0.925016	-0.892019	-0.894022	-0.887052	-0.837551	-0.85139	-0.908882
				-2.98177	5.81236	5.64538	5.57337	5.48889	5.49506	5.51427	5.30138	4.88584	4.28589	3.6607	0			-2.98177	-0.929616	-0.93281	-0.915984	-0.926391	-0.893437	-0.895327	-0.888369	-0.838901	-0.852694	-0.910201
				-2.98168	5.81223	5.6452	5.57294	5.48847	5.49474	5.51402	5.30126	4.8859	4.28544	3.66044	0			-2.98168	-0.931139	-0.934375	-0.91761	-0.927767	-0.894856	-0.896633	-0.889687	-0.840253	-0.854	-0.91152
				-2.98158	5.81211	5.64502	5.57252	5.48806	5.49441	5.51375	5.30114	4.88596	4.28499	3.66017	0			-2.98158	-0.932664	-0.93594	-0.919237	-0.929143	-0.896275	-0.897939	-0.891005	-0.841606	-0.855306	-0.912838
				-2.98148	5.81199	5.64484	5.57209	5.48764	5.49408	5.51349	5.30102	4.88602	4.28453	3.65991	0			-2.98148	-0.934189	-0.937505	-0.920865	-0.930519	-0.897696	-0.899246	-0.892325	-0.84296	-0.856614	-0.914156
				-2.98139	5.81186	5.64466	5.57167	5.48722	5.49375	5.51321	5.30089	4.88607	4.28408	3.65964	0			-2.98139	-0.935715	-0.939071	-0.922494	-0.931895	-0.899117	-0.900553	-0.893646	-0.844317	-0.857924	-0.915474
				-2.98129	5.81173	5.64449	5.57125	5.4868	5.49341	5.51293	5.30075	4.88612	4.28362	3.65937	0			-2.98129	-0.937242	-0.940637	-0.924124	-0.933272	-0.900538	-0.901861	-0.894968	-0.845674	-0.859234	-0.916791
				-2.9812	5.8116	5.64431	5.57084	5.48638	5.49308	5.51265	5.30061	4.88617	4.28317	3.65909	0			-2.9812	-0.93877	-0.942203	-0.925755	-0.934649	-0.901961	-0.90317	-0.896291	-0.847033	-0.860546	-0.918108
				-2.9811	5.81147	5.64413	5.57042	5.48596	5.49274	5.51236	5.30047	4.88621	4.28272	3.65881	0			-2.9811	-0.9403	-0.94377	-0.927387	-0.936026	-0.903384	-0.90448	-0.897615	-0.848393	-0.861858	-0.919424
				-2.981	5.81134	5.64395	5.57001	5.48553	5.4924	5.51207	5.30032	4.88625	4.28227	3.65853	0			-2.981	-0.94183	-0.945338	-0.92902	-0.937403	-0.904807	-0.90579	-0.898941	-0.849755	-0.863172	-0.92074
				-2.98091	5.81121	5.64378	5.5696	5.48511	5.49205	5.51177	5.30017	4.88629	4.28181	3.65825	0			-2.98091	-0.943361	-0.946906	-0.930655	-0.938781	-0.906232	-0.9071	-0.900267	-0.851119	-0.864488	-0.922056
				-2.98081	5.81108	5.6436	5.5692	5.48468	5.49171	5.51146	5.30001	4.88633	4.28136	3.65796	0			-2.98081	-0.944894	-0.948474	-0.93229	-0.940159	-0.907657	-0.908411	-0.901594	-0.852484	-0.865804	-0.923371
				-2.98072	5.81095	5.64343	5.56879	5.48425	5.49136	5.51115	5.29985	4.88636	4.28091	3.65767	0			-2.98072	-0.946427	-0.950042	-0.933926	-0.941537	-0.909083	-0.909723	-0.902923	-0.85385	-0.867122	-0.924686
				-2.98062	5.81081	5.64325	5.56839	5.48382	5.49101	5.51083	5.29968	4.88639	4.28046	3.65738	0			-2.98062	-0.947962	-0.951611	-0.935563	-0.942916	-0.91051	-0.911036	-0.904253	-0.855218	-0.868441	-0.926
				-2.98052	5.81068	5.64308	5.56799	5.48339	5.49066	5.51051	5.29951	4.88641	4.28001	3.65708	0			-2.98052	-0.949497	-0.953181	-0.937202	-0.944295	-0.911937	-0.912349	-0.905583	-0.856587	-0.869761	-0.927315
				-2.98043	5.81054	5.6429	5.56759	5.48296	5.49031	5.51019	5.29933	4.88643	4.27956	3.65679	0			-2.98043	-0.951034	-0.954751	-0.938841	-0.945674	-0.913365	-0.913663	-0.906915	-0.857958	-0.871082	-0.928629
				-2.98033	5.8104	5.64273	5.5672	5.48253	5.48995	5.50986	5.29915	4.88645	4.27911	3.65648	0			-2.98033	-0.952571	-0.956321	-0.940481	-0.947054	-0.914794	-0.914978	-0.908248	-0.85933	-0.872404	-0.929942
				-2.98024	5.81027	5.64256	5.5668	5.48209	5.48959	5.50952	5.29897	4.88647	4.27866	3.65618	0			-2.98024	-0.95411	-0.957892	-0.942123	-0.948434	-0.916224	-0.916293	-0.909583	-0.860704	-0.873728	-0.931256
				-2.98014	5.81013	5.64238	5.56641	5.48166	5.48923	5.50918	5.29878	4.88648	4.27821	3.65587	0			-2.98014	-0.95565	-0.959463	-0.943765	-0.949814	-0.917654	-0.917609	-0.910918	-0.86208	-0.875053	-0.932569
				-2.98005	5.80999	5.64221	5.56603	5.48122	5.48887	5.50883	5.29859	4.88649	4.27777	3.65556	0			-2.98005	-0.95719	-0.961034	-0.945408	-0.951195	-0.919085	-0.918925	-0.912255	-0.863456	-0.87638	-0.933882
				-2.97995	5.80985	5.64204	5.56564	5.48078	5.48851	5.50848	5.29839	4.8865	4.27732	3.65525	0			-2.97995	-0.958732	-0.962606	-0.947053	-0.952576	-0.920517	-0.920243	-0.913592	-0.864835	-0.877707	-0.935194
				-2.97985	5.80971	5.64187	5.56526	5.48034	5.48814	5.50812	5.29819	4.8865	4.27687	3.65493	0			-2.97985	-0.960275	-0.964179	-0.948698	-0.953957	-0.92195	-0.921561	-0.914931	-0.866215	-0.879036	-0.936507
				-2.97976	5.80957	5.64169	5.56488	5.4799	5.48777	5.50776	5.29798	4.8865	4.27642	3.65461	0			-2.97976	-0.961819	-0.965752	-0.950345	-0.955339	-0.923383	-0.922879	-0.916271	-0.867596	-0.880366	-0.937819
				-2.97966	5.80943	5.64152	5.5645	5.47946	5.48741	5.50739	5.29777	4.8865	4.27598	3.65429	0			-2.97966	-0.963364	-0.967325	-0.951992	-0.956721	-0.924817	-0.924199	-0.917612	-0.868979	-0.881697	-0.93913
				-2.97957	5.80929	5.64135	5.56413	5.47902	5.48703	5.50701	5.29755	4.88649	4.27553	3.65397	0			-2.97957	-0.96491	-0.968898	-0.95364	-0.958103	-0.926252	-0.925519	-0.918955	-0.870364	-0.88303	-0.940442
				-2.97947	5.80914	5.64118	5.56376	5.47858	5.48666	5.50664	5.29733	4.88649	4.27509	3.65364	0			-2.97947	-0.966457	-0.970472	-0.95529	-0.959486	-0.927687	-0.92684	-0.920298	-0.87175	-0.884363	-0.941753
				-2.97937	5.809	5.64102	5.56339	5.47813	5.48628	5.50625	5.29711	4.88648	4.27464	3.65331	0			-2.97937	-0.968005	-0.972047	-0.95694	-0.960869	-0.929123	-0.928162	-0.921643	-0.873137	-0.885699	-0.943064
				-2.97928	5.80886	5.64085	5.56302	5.47769	5.48591	5.50586	5.29688	4.88646	4.2742	3.65297	0			-2.97928	-0.969554	-0.973621	-0.958591	-0.962253	-0.93056	-0.929484	-0.922989	-0.874526	-0.887035	-0.944375
				-2.97918	5.80871	5.64068	5.56266	5.47724	5.48553	5.50547	5.29665	4.88644	4.27376	3.65263	0			-2.97918	-0.971104	-0.975197	-0.960243	-0.963637	-0.931998	-0.930807	-0.924336	-0.875917	-0.888373	-0.945686
				-2.97909	5.80857	5.64051	5.5623	5.47679	5.48515	5.50507	5.29641	4.88642	4.27331	3.65229	0			-2.97909	-0.972655	-0.976772	-0.961897	-0.965021	-0.933437	-0.932131	-0.925685	-0.877309	-0.889712	-0.946996
				-2.97899	5.80842	5.64035	5.56194	5.47634	5.48476	5.50467	5.29617	4.8864	4.27287	3.65195	0			-2.97899	-0.974208	-0.978348	-0.963551	-0.966406	-0.934876	-0.933455	-0.927034	-0.878703	-0.891052	-0.948306
				-2.97889	5.80828	5.64018	5.56159	5.47589	5.48438	5.50426	5.29593	4.88637	4.27243	3.6516	0			-2.97889	-0.975761	-0.979925	-0.965206	-0.967791	-0.936316	-0.934781	-0.928385	-0.880098	-0.892393	-0.949616
				-2.9788	5.80813	5.64001	5.56123	5.47544	5.48399	5.50384	5.29568	4.88634	4.27199	3.65125	0			-2.9788	-0.977315	-0.981501	-0.966862	-0.969177	-0.937757	-0.936107	-0.929737	-0.881495	-0.893736	-0.950926
				-2.9787	5.80799	5.63985	5.56089	5.47499	5.48361	5.50342	5.29542	4.88631	4.27155	3.6509	0			-2.9787	-0.978871	-0.983078	-0.968519	-0.970563	-0.939199	-0.937434	-0.93109	-0.882893	-0.89508	-0.952236
				-2.97861	5.80784	5.63969	5.56054	5.47454	5.48321	5.503	5.29517	4.88628	4.27111	3.65054	0			-2.97861	-0.980427	-0.984656	-0.970177	-0.971949	-0.940641	-0.938762	-0.932445	-0.884293	-0.896426	-0.953546
				-2.97851	5.8077	5.63952	5.5602	5.47408	5.48282	5.50257	5.2949	4.88624	4.27067	3.65019	0			-2.97851	-0.981985	-0.986234	-0.971836	-0.973336	-0.942084	-0.94009	-0.933801	-0.885695	-0.897772	-0.954855
				-2.97842	5.80755	5.63936	5.55986	5.47363	5.48243	5.50214	5.29464	4.8862	4.27023	3.64982	0			-2.97842	-0.983543	-0.987812	-0.973495	-0.974723	-0.943528	-0.941419	-0.935158	-0.887098	-0.89912	-0.956164
				-2.97832	5.8074	5.6392	5.55952	5.47317	5.48203	5.5017	5.29437	4.88616	4.26979	3.64946	0			-2.97832	-0.985103	-0.989391	-0.975156	-0.97611	-0.944973	-0.942749	-0.936516	-0.888502	-0.90047	-0.957473
				-2.97822	5.80726	5.63904	5.55919	5.47272	5.48164	5.50125	5.29409	4.88611	4.26935	3.64909	0			-2.97822	-0.986664	-0.99097	-0.976818	-0.977499	-0.946418	-0.94408	-0.937875	-0.889908	-0.90182	-0.958782
				-2.97813	5.80711	5.63887	5.55886	5.47226	5.48124	5.5008	5.29381	4.88606	4.26891	3.64872	0			-2.97813	-0.988226	-0.992549	-0.97848	-0.978887	-0.947865	-0.945412	-0.939236	-0.891316	-0.903172	-0.960091
				-2.97803	5.80696	5.63871	5.55853	5.4718	5.48084	5.50035	5.29353	4.88601	4.26848	3.64834	0			-2.97803	-0.989788	-0.994129	-0.980144	-0.980276	-0.949312	-0.946745	-0.940598	-0.892725	-0.904526	-0.9614
				-2.97794	5.80682	5.63856	5.5582	5.47134	5.48044	5.49989	5.29324	4.88596	4.26804	3.64797	0			-2.97794	-0.991352	-0.99571	-0.981808	-0.981665	-0.950759	-0.948078	-0.941961	-0.894136	-0.90588	-0.962709
				-2.97784	5.80667	5.6384	5.55788	5.47088	5.48003	5.49943	5.29295	4.8859	4.2676	3.64758	0			-2.97784	-0.992917	-0.99729	-0.983473	-0.983055	-0.952208	-0.949412	-0.943326	-0.895549	-0.907236	-0.964017
				-2.97774	5.80652	5.63824	5.55757	5.47042	5.47963	5.49896	5.29266	4.88584	4.26717	3.6472	0			-2.97774	-0.994483	-0.998871	-0.98514	-0.984445	-0.953657	-0.950747	-0.944691	-0.896963	-0.908594	-0.965326
				-2.97765	5.80638	5.63808	5.55725	5.46996	5.47922	5.49849	5.29236	4.88578	4.26673	3.64681	0			-2.97765	-0.99605	-1.00045	-0.986807	-0.985836	-0.955108	-0.952083	-0.946059	-0.898379	-0.909952	-0.966634
				-2.97755	5.80623	5.63793	5.55694	5.4695	5.47881	5.49801	5.29205	4.88571	4.2663	3.64642	0			-2.97755	-0.997618	-1.00203	-0.988475	-0.987227	-0.956559	-0.95342	-0.947427	-0.899796	-0.911312	-0.967942
				-2.97746	5.80608	5.63777	5.55663	5.46903	5.4784	5.49752	5.29175	4.88564	4.26587	3.64603	0			-2.97746	-0.999187	-1.00362	-0.990143	-0.988619	-0.95801	-0.954757	-0.948796	-0.901215	-0.912674	-0.969251
				-2.97736	5.80594	5.63762	5.55633	5.46857	5.47799	5.49703	5.29144	4.88557	4.26544	3.64563	0			-2.97736	-1.00076	-1.0052	-0.991813	-0.990011	-0.959463	-0.956096	-0.950167	-0.902635	-0.914036	-0.970559
				-2.97726	5.80579	5.63746	5.55602	5.4681	5.47757	5.49654	5.29112	4.8855	4.265	3.64523	0			-2.97726	-1.00233	-1.00678	-0.993484	-0.991404	-0.960916	-0.957435	-0.95154	-0.904057	-0.9154	-0.971867
				-2.97717	5.80564	5.63731	5.55573	5.46764	5.47716	5.49604	5.2908	4.88542	4.26457	3.64483	0			-2.97717	-1.0039	-1.00836	-0.995155	-0.992797	-0.96237	-0.958775	-0.952913	-0.905481	-0.916766	-0.973175
				-2.97707	5.8055	5.63716	5.55543	5.46717	5.47674	5.49554	5.29048	4.88534	4.26414	3.64442	0			-2.97707	-1.00547	-1.00995	-0.996827	-0.99419	-0.963825	-0.960116	-0.954288	-0.906906	-0.918132	-0.974483
				-2.97698	5.80535	5.63701	5.55514	5.46671	5.47632	5.49503	5.29015	4.88526	4.26371	3.64401	0			-2.97698	-1.00705	-1.01153	-0.998501	-0.995584	-0.965281	-0.961458	-0.955664	-0.908333	-0.919501	-0.975791
				-2.97688	5.80521	5.63686	5.55485	5.46624	5.4759	5.49452	5.28982	4.88518	4.26328	3.6436	0			-2.97688	-1.00862	-1.01312	-1.00017	-0.996979	-0.966738	-0.962801	-0.957041	-0.909761	-0.92087	-0.977099
				-2.97679	5.80506	5.63671	5.55457	5.46577	5.47548	5.494	5.28949	4.88509	4.26286	3.64318	0			-2.97679	-1.0102	-1.0147	-1.00185	-0.998374	-0.968195	-0.964144	-0.95842	-0.911191	-0.922241	-0.978407
				-2.97669	5.80492	5.63656	5.55429	5.4653	5.47506	5.49348	5.28915	4.885	4.26243	3.64276	0			-2.97669	-1.01178	-1.01629	-1.00352	-0.99977	-0.969653	-0.965489	-0.9598	-0.912623	-0.923613	-0.979715
				-2.97659	5.80477	5.63641	5.55401	5.46483	5.47464	5.49296	5.2888	4.88491	4.262	3.64234	0			-2.97659	-1.01336	-1.01787	-1.0052	-1.00117	-0.971112	-0.966834	-0.961182	-0.914056	-0.924987	-0.981024
				-2.9765	5.80463	5.63626	5.55374	5.46436	5.47421	5.49243	5.28846	4.88482	4.26158	3.64191	0			-2.9765	-1.01494	-1.01946	-1.00688	-1.00256	-0.972572	-0.968181	-0.962564	-0.915491	-0.926362	-0.982332
				-2.9764	5.80449	5.63612	5.55346	5.46389	5.47378	5.49189	5.28811	4.88472	4.26115	3.64149	0			-2.9764	-1.01652	-1.02104	-1.00856	-1.00396	-0.974032	-0.969528	-0.963948	-0.916927	-0.927738	-0.98364
				-2.97631	5.80434	5.63597	5.5532	5.46342	5.47336	5.49135	5.28775	4.88462	4.26072	3.64105	0			-2.97631	-1.0181	-1.02263	-1.01024	-1.00536	-0.975494	-0.970876	-0.965334	-0.918365	-0.929116	-0.984948
				-2.97621	5.8042	5.63583	5.55293	5.46295	5.47293	5.4908	5.2874	4.88452	4.2603	3.64062	0			-2.97621	-1.01968	-1.02422	-1.01192	-1.00675	-0.976956	-0.972225	-0.966721	-0.919805	-0.930495	-0.986256
				-2.97611	5.80406	5.63568	5.55267	5.46247	5.47249	5.49025	5.28703	4.88441	4.25988	3.64018	0			-2.97611	-1.02126	-1.0258	-1.0136	-1.00815	-0.978419	-0.973575	-0.968109	-0.921246	-0.931875	-0.987564
				-2.97602	5.80392	5.63554	5.55242	5.462	5.47206	5.4897	5.28667	4.88431	4.25946	3.63974	0			-2.97602	-1.02285	-1.02739	-1.01528	-1.00955	-0.979883	-0.974926	-0.969498	-0.922689	-0.933257	-0.988873
				-2.97592	5.80378	5.6354	5.55217	5.46153	5.47163	5.48914	5.2863	4.8842	4.25903	3.63929	0			-2.97592	-1.02443	-1.02898	-1.01696	-1.01095	-0.981347	-0.976278	-0.970889	-0.924133	-0.93464	-0.990181
				-2.97583	5.80364	5.63526	5.55192	5.46105	5.47119	5.48858	5.28593	4.88409	4.25861	3.63884	0			-2.97583	-1.02602	-1.03057	-1.01864	-1.01235	-0.982813	-0.977631	-0.972281	-0.925579	-0.936025	-0.99149
				-2.97573	5.8035	5.63512	5.55167	5.46058	5.47076	5.48801	5.28555	4.88397	4.25819	3.63839	0			-2.97573	-1.02761	-1.03216	-1.02033	-1.01375	-0.984279	-0.978985	-0.973675	-0.927027	-0.937411	-0.992798
				-2.97564	5.80336	5.63498	5.55143	5.4601	5.47032	5.48744	5.28517	4.88385	4.25777	3.63794	0			-2.97564	-1.0292	-1.03375	-1.02201	-1.01515	-0.985746	-0.98034	-0.975069	-0.928477	-0.938799	-0.994107
				-2.97554	5.80322	5.63485	5.55119	5.45963	5.46988	5.48686	5.28479	4.88374	4.25735	3.63748	0			-2.97554	-1.03079	-1.03533	-1.0237	-1.01656	-0.987214	-0.981695	-0.976466	-0.929928	-0.940188	-0.995416
				-2.97544	5.80308	5.63471	5.55096	5.45915	5.46944	5.48628	5.2844	4.88361	4.25694	3.63702	0			-2.97544	-1.03238	-1.03692	-1.02538	-1.01796	-0.988682	-0.983052	-0.977863	-0.93138	-0.941578	-0.996725
				-2.97535	5.80294	5.63457	5.55073	5.45867	5.469	5.48569	5.28401	4.88349	4.25652	3.63655	0			-2.97535	-1.03397	-1.03851	-1.02707	-1.01936	-0.990152	-0.98441	-0.979262	-0.932834	-0.94297	-0.998034
				-2.97525	5.80281	5.63444	5.5505	5.4582	5.46855	5.4851	5.28361	4.88336	4.2561	3.63609	0			-2.97525	-1.03556	-1.0401	-1.02876	-1.02077	-0.991622	-0.985768	-0.980662	-0.93429	-0.944363	-0.999343
				-2.97516	5.80267	5.63431	5.55028	5.45772	5.46811	5.48451	5.28322	4.88324	4.25569	3.63562	0			-2.97516	-1.03716	-1.04169	-1.03044	-1.02217	-0.993093	-0.987128	-0.982064	-0.935748	-0.945757	-1.00065
				-2.97506	5.80254	5.63417	5.55006	5.45724	5.46766	5.48391	5.28281	4.88311	4.25527	3.63514	0			-2.97506	-1.03875	-1.04329	-1.03213	-1.02357	-0.994565	-0.988489	-0.983467	-0.937207	-0.947153	-1.00196
				-2.97496	5.8024	5.63404	5.54985	5.45676	5.46722	5.4833	5.28241	4.88297	4.25486	3.63466	0			-2.97496	-1.04035	-1.04488	-1.03382	-1.02498	-0.996038	-0.98985	-0.984872	-0.938668	-0.948551	-1.00327
				-2.97487	5.80227	5.63391	5.54963	5.45628	5.46677	5.4827	5.282	4.88284	4.25444	3.63418	0			-2.97487	-1.04194	-1.04647	-1.03551	-1.02639	-0.997512	-0.991213	-0.986278	-0.94013	-0.949949	-1.00458
				-2.97477	5.80214	5.63378	5.54943	5.45581	5.46632	5.48208	5.28159	4.8827	4.25403	3.6337	0			-2.97477	-1.04354	-1.04806	-1.0372	-1.02779	-0.998986	-0.992576	-0.987685	-0.941594	-0.95135	-1.00589
				-2.97468	5.80201	5.63366	5.54922	5.45533	5.46587	5.48147	5.28117	4.88256	4.25362	3.63321	0			-2.97468	-1.04514	-1.04965	-1.0389	-1.0292	-1.00046	-0.993941	-0.989094	-0.94306	-0.952751	-1.0072
				-2.97458	5.80188	5.63353	5.54902	5.45485	5.46542	5.48085	5.28075	4.88242	4.25321	3.63272	0			-2.97458	-1.04674	-1.05124	-1.04059	-1.03061	-1.00194	-0.995307	-0.990504	-0.944527	-0.954154	-1.00851
				-2.97448	5.80175	5.6334	5.54883	5.45437	5.46497	5.48022	5.28033	4.88227	4.2528	3.63223	0			-2.97448	-1.04834	-1.05284	-1.04228	-1.03202	-1.00341	-0.996673	-0.991915	-0.945996	-0.955559	-1.00982
				-2.97439	5.80162	5.63328	5.54864	5.45389	5.46451	5.47959	5.2799	4.88213	4.25239	3.63173	0			-2.97439	-1.04994	-1.05443	-1.04397	-1.03342	-1.00489	-0.998041	-0.993328	-0.947466	-0.956965	-1.01113
				-2.97429	5.80149	5.63315	5.54845	5.45341	5.46406	5.47896	5.27947	4.88198	4.25198	3.63123	0			-2.97429	-1.05155	-1.05602	-1.04567	-1.03483	-1.00637	-0.99941	-0.994742	-0.948939	-0.958372	-1.01244
				-2.9742	5.80137	5.63303	5.54827	5.45293	5.4636	5.47832	5.27904	4.88183	4.25158	3.63073	0			-2.9742	-1.05315	-1.05762	-1.04736	-1.03624	-1.00785	-1.00078	-0.996158	-0.950413	-0.959781	-1.01375
				-2.9741	5.80124	5.63291	5.54809	5.45245	5.46315	5.47768	5.27861	4.88168	4.25117	3.63022	0			-2.9741	-1.05476	-1.05921	-1.04906	-1.03765	-1.00933	-1.00215	-0.997575	-0.951888	-0.961192	-1.01507
				-2.97401	5.80112	5.63279	5.54791	5.45197	5.46269	5.47703	5.27817	4.88152	4.25076	3.62971	0			-2.97401	-1.05636	-1.06081	-1.05076	-1.03907	-1.01081	-1.00352	-0.998994	-0.953365	-0.962603	-1.01638
				-2.97391	5.801	5.63267	5.54774	5.45148	5.46223	5.47638	5.27772	4.88136	4.25036	3.6292	0			-2.97391	-1.05797	-1.0624	-1.05245	-1.04048	-1.01229	-1.00489	-1.00041	-0.954844	-0.964016	-1.01769
				-2.97381	5.80088	5.63255	5.54757	5.451	5.46177	5.47572	5.27728	4.8812	4.24996	3.62868	0			-2.97381	-1.05958	-1.06399	-1.05415	-1.04189	-1.01378	-1.00627	-1.00184	-0.956324	-0.965431	-1.019
				-2.97372	5.80076	5.63244	5.54741	5.45052	5.46131	5.47507	5.27683	4.88104	4.24955	3.62816	0			-2.97372	-1.06119	-1.06559	-1.05585	-1.0433	-1.01526	-1.00764	-1.00326	-0.957806	-0.966847	-1.02031
				-2.97362	5.80064	5.63232	5.54725	5.45004	5.46085	5.4744	5.27637	4.88088	4.24915	3.62764	0			-2.97362	-1.0628	-1.06719	-1.05755	-1.04472	-1.01674	-1.00902	-1.00468	-0.95929	-0.968265	-1.02163
				-2.97353	5.80052	5.63221	5.54709	5.44956	5.46039	5.47373	5.27592	4.88071	4.24875	3.62711	0			-2.97353	-1.06441	-1.06878	-1.05925	-1.04613	-1.01823	-1.0104	-1.00611	-0.960775	-0.969684	-1.02294
				-2.97343	5.80041	5.63209	5.54694	5.44908	5.45992	5.47306	5.27546	4.88055	4.24835	3.62658	0			-2.97343	-1.06602	-1.07038	-1.06095	-1.04755	-1.01972	-1.01177	-1.00754	-0.962262	-0.971104	-1.02425
				-2.97333	5.80029	5.63198	5.54679	5.44859	5.45946	5.47239	5.275	4.88038	4.24795	3.62605	0			-2.97333	-1.06763	-1.07197	-1.06265	-1.04896	-1.0212	-1.01315	-1.00896	-0.963751	-0.972526	-1.02557
				-2.97324	5.80018	5.63187	5.54665	5.44811	5.45899	5.47171	5.27453	4.88021	4.24755	3.62552	0			-2.97324	-1.06925	-1.07357	-1.06435	-1.05038	-1.02269	-1.01453	-1.01039	-0.965241	-0.97395	-1.02688
				-2.97314	5.80007	5.63176	5.54651	5.44763	5.45853	5.47102	5.27406	4.88003	4.24716	3.62498	0			-2.97314	-1.07086	-1.07517	-1.06605	-1.0518	-1.02418	-1.01592	-1.01183	-0.966733	-0.975374	-1.0282
				-2.97305	5.79995	5.63165	5.54638	5.44715	5.45806	5.47034	5.27359	4.87986	4.24676	3.62443	0			-2.97305	-1.07248	-1.07676	-1.06776	-1.05321	-1.02567	-1.0173	-1.01326	-0.968227	-0.976801	-1.02951
				-2.97295	5.79985	5.63154	5.54625	5.44667	5.45759	5.46965	5.27312	4.87968	4.24637	3.62389	0			-2.97295	-1.07409	-1.07836	-1.06946	-1.05463	-1.02716	-1.01868	-1.01469	-0.969722	-0.978228	-1.03082
				-2.97285	5.79974	5.63144	5.54612	5.44619	5.45712	5.46895	5.27264	4.8795	4.24597	3.62334	0			-2.97285	-1.07571	-1.07996	-1.07116	-1.05605	-1.02865	-1.02007	-1.01613	-0.971219	-0.979658	-1.03214
				-2.97276	5.79963	5.63133	5.546	5.4457	5.45665	5.46825	5.27216	4.87932	4.24558	3.62279	0			-2.97276	-1.07733	-1.08156	-1.07287	-1.05747	-1.03014	-1.02145	-1.01757	-0.972717	-0.981088	-1.03346
				-2.97266	5.79953	5.63123	5.54588	5.44522	5.45618	5.46755	5.27167	4.87913	4.24519	3.62223	0			-2.97266	-1.07895	-1.08316	-1.07457	-1.05889	-1.03164	-1.02284	-1.019	-0.974217	-0.982521	-1.03477
				-2.97257	5.79942	5.63113	5.54577	5.44474	5.45571	5.46684	5.27119	4.87895	4.24479	3.62167	0			-2.97257	-1.08057	-1.08475	-1.07628	-1.06031	-1.03313	-1.02423	-1.02044	-0.975719	-0.983954	-1.03609
				-2.97247	5.79932	5.63103	5.54566	5.44426	5.45524	5.46613	5.2707	4.87876	4.2444	3.62111	0			-2.97247	-1.08219	-1.08635	-1.07798	-1.06173	-1.03462	-1.02562	-1.02189	-0.977223	-0.98539	-1.0374
				-2.97238	5.79922	5.63093	5.54555	5.44378	5.45477	5.46541	5.2702	4.87857	4.24401	3.62055	0			-2.97238	-1.08381	-1.08795	-1.07969	-1.06315	-1.03612	-1.02701	-1.02333	-0.978728	-0.986826	-1.03872
				-2.97228	5.79913	5.63083	5.54545	5.4433	5.45429	5.4647	5.26971	4.87838	4.24363	3.61998	0			-2.97228	-1.08544	-1.08955	-1.0814	-1.06458	-1.03761	-1.0284	-1.02477	-0.980234	-0.988264	-1.04004
				-2.97218	5.79903	5.63073	5.54535	5.44281	5.45382	5.46397	5.26921	4.87819	4.24324	3.61941	0			-2.97218	-1.08706	-1.09115	-1.08311	-1.066	-1.03911	-1.02979	-1.02622	-0.981743	-0.989704	-1.04136
				-2.97209	5.79893	5.63063	5.54526	5.44233	5.45334	5.46325	5.26871	4.878	4.24285	3.61884	0			-2.97209	-1.08869	-1.09275	-1.08481	-1.06742	-1.04061	-1.03118	-1.02767	-0.983253	-0.991145	-1.04268
				-2.97199	5.79884	5.63054	5.54517	5.44185	5.45287	5.46252	5.2682	4.8778	4.24247	3.61826	0			-2.97199	-1.09031	-1.09435	-1.08652	-1.06885	-1.04211	-1.03258	-1.02912	-0.984764	-0.992588	-1.04399
				-2.9719	5.79875	5.63045	5.54509	5.44137	5.45239	5.46178	5.26769	4.8776	4.24208	3.61768	0			-2.9719	-1.09194	-1.09595	-1.08823	-1.07028	-1.04361	-1.03397	-1.03057	-0.986278	-0.994032	-1.04531
				-2.9718	5.79866	5.63035	5.54501	5.44089	5.45191	5.46105	5.26718	4.8774	4.2417	3.61709	0			-2.9718	-1.09357	-1.09755	-1.08994	-1.0717	-1.04511	-1.03537	-1.03202	-0.987793	-0.995477	-1.04663
				-2.9717	5.79857	5.63026	5.54494	5.44041	5.45144	5.46031	5.26667	4.8772	4.24132	3.61651	0			-2.9717	-1.0952	-1.09915	-1.09165	-1.07313	-1.04661	-1.03677	-1.03347	-0.989309	-0.996924	-1.04795
				-2.97161	5.79849	5.63017	5.54486	5.43993	5.45096	5.45956	5.26615	4.877	4.24093	3.61592	0			-2.97161	-1.09683	-1.10075	-1.09336	-1.07456	-1.04811	-1.03817	-1.03493	-0.990828	-0.998373	-1.04927
				-2.97151	5.7984	5.63008	5.5448	5.43945	5.45048	5.45881	5.26563	4.87679	4.24055	3.61532	0			-2.97151	-1.09846	-1.10236	-1.09507	-1.07599	-1.04961	-1.03957	-1.03638	-0.992347	-0.999823	-1.0506
				-2.97142	5.79832	5.63	5.54474	5.43897	5.45	5.45806	5.26511	4.87659	4.24018	3.61473	0			-2.97142	-1.10009	-1.10396	-1.09678	-1.07741	-1.05112	-1.04097	-1.03784	-0.993869	-1.00127	-1.05192
				-2.97132	5.79824	5.62991	5.54468	5.43849	5.44952	5.45731	5.26459	4.87638	4.2398	3.61413	0			-2.97132	-1.10172	-1.10556	-1.0985	-1.07884	-1.05262	-1.04237	-1.0393	-0.995392	-1.00273	-1.05324
				-2.97122	5.79816	5.62983	5.54462	5.43801	5.44904	5.45655	5.26406	4.87617	4.23942	3.61353	0			-2.97122	-1.10336	-1.10716	-1.10021	-1.08027	-1.05413	-1.04378	-1.04076	-0.996917	-1.00418	-1.05456
				-2.97113	5.79808	5.62974	5.54457	5.43753	5.44856	5.45578	5.26353	4.87596	4.23904	3.61292	0			-2.97113	-1.10499	-1.10876	-1.10192	-1.08171	-1.05564	-1.04518	-1.04222	-0.998443	-1.00564	-1.05588
				-2.97103	5.79801	5.62966	5.54453	5.43706	5.44808	5.45502	5.263	4.87575	4.23867	3.61231	0			-2.97103	-1.10663	-1.11037	-1.10364	-1.08314	-1.05714	-1.04659	-1.04369	-0.999971	-1.0071	-1.05721
				-2.97094	5.79794	5.62958	5.54449	5.43658	5.44759	5.45425	5.26246	4.87553	4.2383	3.6117	0			-2.97094	-1.10826	-1.11197	-1.10535	-1.08457	-1.05865	-1.04799	-1.04515	-1.0015	-1.00855	-1.05853
				-2.97084	5.79787	5.6295	5.54445	5.4361	5.44711	5.45348	5.26193	4.87532	4.23792	3.61108	0			-2.97084	-1.1099	-1.11357	-1.10706	-1.086	-1.06016	-1.0494	-1.04662	-1.00303	-1.01002	-1.05986
				-2.97075	5.7978	5.62942	5.54442	5.43562	5.44663	5.4527	5.26139	4.8751	4.23755	3.61047	0			-2.97075	-1.11154	-1.11518	-1.10878	-1.08744	-1.06167	-1.05081	-1.04809	-1.00457	-1.01148	-1.06118
				-2.97065	5.79773	5.62935	5.54439	5.43515	5.44614	5.45192	5.26084	4.87488	4.23718	3.60984	0			-2.97065	-1.11318	-1.11678	-1.11049	-1.08887	-1.06318	-1.05222	-1.04956	-1.0061	-1.01294	-1.06251
				-2.97055	5.79767	5.62927	5.54437	5.43467	5.44566	5.45114	5.2603	4.87466	4.23681	3.60922	0			-2.97055	-1.11482	-1.11838	-1.11221	-1.09031	-1.06469	-1.05364	-1.05103	-1.00764	-1.01441	-1.06383
				-2.97046	5.79761	5.6292	5.54435	5.43419	5.44518	5.45035	5.25975	4.87444	4.23644	3.60859	0			-2.97046	-1.11646	-1.11999	-1.11392	-1.09174	-1.0662	-1.05505	-1.0525	-1.00917	-1.01587	-1.06516
				-2.97036	5.79755	5.62913	5.54434	5.43372	5.44469	5.44956	5.2592	4.87421	4.23608	3.60796	0			-2.97036	-1.1181	-1.12159	-1.11564	-1.09318	-1.06772	-1.05646	-1.05398	-1.01071	-1.01734	-1.06649
				-2.97027	5.79749	5.62906	5.54433	5.43324	5.4442	5.44877	5.25864	4.87399	4.23571	3.60733	0			-2.97027	-1.11974	-1.12319	-1.11736	-1.09462	-1.06923	-1.05788	-1.05545	-1.01226	-1.01881	-1.06782
				-2.97017	5.79743	5.62899	5.54432	5.43277	5.44372	5.44797	5.25809	4.87376	4.23535	3.60669	0			-2.97017	-1.12138	-1.1248	-1.11907	-1.09606	-1.07074	-1.0593	-1.05693	-1.0138	-1.02028	-1.06914
				-2.97007	5.79738	5.62892	5.54432	5.4323	5.44323	5.44717	5.25753	4.87353	4.23498	3.60605	0			-2.97007	-1.12303	-1.1264	-1.12079	-1.0975	-1.07226	-1.06071	-1.05841	-1.01534	-1.02175	-1.07047
				-2.96998	5.79733	5.62885	5.54433	5.43182	5.44275	5.44637	5.25697	4.8733	4.23462	3.60541	0			-2.96998	-1.12467	-1.12801	-1.12251	-1.09894	-1.07378	-1.06213	-1.05989	-1.01689	-1.02323	-1.0718
				-2.96988	5.79728	5.62879	5.54433	5.43135	5.44226	5.44556	5.25641	4.87307	4.23426	3.60476	0			-2.96988	-1.12632	-1.12961	-1.12423	-1.10038	-1.07529	-1.06355	-1.06137	-1.01844	-1.0247	-1.07313
				-2.96979	5.79723	5.62872	5.54435	5.43088	5.44177	5.44475	5.25584	4.87284	4.2339	3.60412	0			-2.96979	-1.12797	-1.13122	-1.12594	-1.10182	-1.07681	-1.06498	-1.06286	-1.01999	-1.02618	-1.07446
				-2.96969	5.79719	5.62866	5.54436	5.43041	5.44128	5.44394	5.25528	4.87261	4.23354	3.60346	0			-2.96969	-1.12961	-1.13282	-1.12766	-1.10326	-1.07833	-1.0664	-1.06434	-1.02154	-1.02766	-1.0758
				-2.9696	5.79714	5.6286	5.54439	5.42993	5.44079	5.44312	5.25471	4.87237	4.23318	3.60281	0			-2.9696	-1.13126	-1.13443	-1.12938	-1.1047	-1.07985	-1.06782	-1.06583	-1.02309	-1.02914	-1.07713
				-2.9695	5.7971	5.62854	5.54441	5.42946	5.44031	5.4423	5.25413	4.87213	4.23282	3.60215	0			-2.9695	-1.13291	-1.13604	-1.1311	-1.10615	-1.08137	-1.06925	-1.06731	-1.02464	-1.03062	-1.07846
				-2.9694	5.79707	5.62848	5.54444	5.42899	5.43982	5.44148	5.25356	4.8719	4.23247	3.60149	0			-2.9694	-1.13456	-1.13764	-1.13282	-1.10759	-1.08289	-1.07068	-1.0688	-1.0262	-1.0321	-1.07979
				-2.96931	5.79703	5.62842	5.54448	5.42853	5.43933	5.44066	5.25298	4.87166	4.23211	3.60083	0			-2.96931	-1.13621	-1.13925	-1.13454	-1.10904	-1.08442	-1.0721	-1.0703	-1.02776	-1.03359	-1.08113
				-2.96921	5.797	5.62836	5.54452	5.42806	5.43884	5.43983	5.2524	4.87142	4.23176	3.60016	0			-2.96921	-1.13786	-1.14086	-1.13626	-1.11048	-1.08594	-1.07353	-1.07179	-1.02932	-1.03508	-1.08246
				-2.96912	5.79697	5.62831	5.54456	5.42759	5.43835	5.439	5.25182	4.87118	4.23141	3.59949	0			-2.96912	-1.13952	-1.14246	-1.13798	-1.11193	-1.08746	-1.07496	-1.07328	-1.03088	-1.03656	-1.0838
				-2.96902	5.79694	5.62826	5.54461	5.42712	5.43786	5.43816	5.25124	4.87093	4.23106	3.59882	0			-2.96902	-1.14117	-1.14407	-1.1397	-1.11338	-1.08899	-1.07639	-1.07478	-1.03244	-1.03805	-1.08514
				-2.96892	5.79692	5.62821	5.54466	5.42666	5.43737	5.43733	5.25065	4.87069	4.23071	3.59814	0			-2.96892	-1.14282	-1.14568	-1.14142	-1.11483	-1.09051	-1.07783	-1.07627	-1.034	-1.03954	-1.08647
				-2.96883	5.79689	5.62815	5.54472	5.42619	5.43688	5.43649	5.25007	4.87044	4.23036	3.59746	0			-2.96883	-1.14448	-1.14728	-1.14314	-1.11628	-1.09204	-1.07926	-1.07777	-1.03557	-1.04104	-1.08781
				-2.96873	5.79687	5.62811	5.54478	5.42573	5.43639	5.43564	5.24948	4.8702	4.23001	3.59678	0			-2.96873	-1.14613	-1.14889	-1.14486	-1.11773	-1.09357	-1.0807	-1.07927	-1.03713	-1.04253	-1.08915
				-2.96864	5.79686	5.62806	5.54484	5.42526	5.4359	5.4348	5.24889	4.86995	4.22967	3.5961	0			-2.96864	-1.14779	-1.1505	-1.14659	-1.11918	-1.0951	-1.08213	-1.08077	-1.0387	-1.04403	-1.09049
				-2.96854	5.79684	5.62801	5.54491	5.4248	5.43541	5.43395	5.24829	4.8697	4.22932	3.59541	0			-2.96854	-1.14945	-1.1521	-1.14831	-1.12063	-1.09662	-1.08357	-1.08228	-1.04027	-1.04552	-1.09183
				-2.96844	5.79683	5.62797	5.54499	5.42434	5.43492	5.4331	5.2477	4.86945	4.22898	3.59472	0			-2.96844	-1.15111	-1.15371	-1.15003	-1.12208	-1.09815	-1.08501	-1.08378	-1.04185	-1.04702	-1.09317
				-2.96835	5.79682	5.62792	5.54507	5.42387	5.43443	5.43224	5.2471	4.8692	4.22864	3.59403	0			-2.96835	-1.15276	-1.15532	-1.15175	-1.12353	-1.09968	-1.08645	-1.08529	-1.04342	-1.04852	-1.09451
				-2.96825	5.79681	5.62788	5.54515	5.42341	5.43394	5.43139	5.2465	4.86895	4.2283	3.59333	0			-2.96825	-1.15442	-1.15693	-1.15347	-1.12499	-1.10122	-1.08789	-1.0868	-1.04499	-1.05002	-1.09585
				-2.96816	5.79681	5.62784	5.54524	5.42295	5.43345	5.43053	5.2459	4.86869	4.22796	3.59264	0			-2.96816	-1.15608	-1.15854	-1.1552	-1.12644	-1.10275	-1.08934	-1.08831	-1.04657	-1.05153	-1.09719
				-2.96806	5.7968	5.6278	5.54533	5.4225	5.43295	5.42967	5.24529	4.86844	4.22762	3.59193	0			-2.96806	-1.15775	-1.16015	-1.15692	-1.1279	-1.10428	-1.09078	-1.08982	-1.04815	-1.05303	-1.09854
				-2.96797	5.7968	5.62776	5.54543	5.42204	5.43246	5.4288	5.24469	4.86818	4.22728	3.59123	0			-2.96797	-1.15941	-1.16175	-1.15864	-1.12935	-1.10582	-1.09223	-1.09133	-1.04973	-1.05454	-1.09988
				-2.96787	5.79681	5.62773	5.54553	5.42158	5.43197	5.42793	5.24408	4.86793	4.22695	3.59052	0			-2.96787	-1.16107	-1.16336	-1.16036	-1.13081	-1.10735	-1.09367	-1.09284	-1.05131	-1.05604	-1.10123
				-2.96777	5.79681	5.62769	5.54564	5.42112	5.43148	5.42706	5.24347	4.86767	4.22661	3.58981	0			-2.96777	-1.16273	-1.16497	-1.16209	-1.13227	-1.10889	-1.09512	-1.09436	-1.05289	-1.05755	-1.10257
				-2.96768	5.79682	5.62766	5.54575	5.42067	5.43099	5.42619	5.24286	4.86741	4.22628	3.5891	0			-2.96768	-1.1644	-1.16658	-1.16381	-1.13373	-1.11042	-1.09657	-1.09588	-1.05448	-1.05906	-1.10392
				-2.96758	5.79683	5.62763	5.54586	5.42021	5.4305	5.42531	5.24224	4.86715	4.22595	3.58838	0			-2.96758	-1.16606	-1.16819	-1.16553	-1.13519	-1.11196	-1.09802	-1.09739	-1.05607	-1.06058	-1.10527
				-2.96749	5.79685	5.6276	5.54598	5.41976	5.43001	5.42444	5.24163	4.86689	4.22562	3.58767	0			-2.96749	-1.16773	-1.1698	-1.16726	-1.13665	-1.1135	-1.09947	-1.09891	-1.05765	-1.06209	-1.10662
				-2.96739	5.79687	5.62757	5.54611	5.41931	5.42952	5.42356	5.24101	4.86663	4.22529	3.58695	0			-2.96739	-1.16939	-1.17141	-1.16898	-1.13811	-1.11504	-1.10093	-1.10044	-1.05924	-1.0636	-1.10797
				-2.96729	5.79689	5.62754	5.54623	5.41886	5.42903	5.42267	5.24039	4.86637	4.22496	3.58622	0			-2.96729	-1.17106	-1.17302	-1.17071	-1.13957	-1.11658	-1.10238	-1.10196	-1.06083	-1.06512	-1.10932
				-2.9672	5.79691	5.62751	5.54637	5.41841	5.42853	5.42179	5.23977	4.8661	4.22463	3.5855	0			-2.9672	-1.17273	-1.17463	-1.17243	-1.14103	-1.11812	-1.10384	-1.10348	-1.06243	-1.06664	-1.11067
				-2.9671	5.79693	5.62749	5.5465	5.41796	5.42804	5.4209	5.23915	4.86584	4.22431	3.58477	0			-2.9671	-1.1744	-1.17624	-1.17415	-1.1425	-1.11966	-1.10529	-1.10501	-1.06402	-1.06816	-1.11202
				-2.96701	5.79696	5.62746	5.54665	5.41751	5.42755	5.42001	5.23853	4.86557	4.22399	3.58403	0			-2.96701	-1.17607	-1.17785	-1.17588	-1.14396	-1.1212	-1.10675	-1.10654	-1.06562	-1.06968	-1.11337
				-2.96691	5.79699	5.62744	5.54679	5.41706	5.42706	5.41912	5.2379	4.86531	4.22366	3.5833	0			-2.96691	-1.17774	-1.17946	-1.1776	-1.14543	-1.12274	-1.10821	-1.10807	-1.06721	-1.0712	-1.11473
				-2.96681	5.79703	5.62742	5.54694	5.41662	5.42657	5.41822	5.23728	4.86504	4.22334	3.58256	0			-2.96681	-1.17941	-1.18107	-1.17933	-1.14689	-1.12429	-1.10967	-1.1096	-1.06881	-1.07273	-1.11608
				-2.96672	5.79707	5.6274	5.5471	5.41617	5.42608	5.41732	5.23665	4.86477	4.22302	3.58182	0			-2.96672	-1.18108	-1.18268	-1.18105	-1.14836	-1.12583	-1.11114	-1.11113	-1.07041	-1.07425	-1.11744
				-2.96662	5.79711	5.62738	5.54726	5.41573	5.42559	5.41642	5.23602	4.8645	4.2227	3.58108	0			-2.96662	-1.18275	-1.18429	-1.18278	-1.14983	-1.12738	-1.1126	-1.11266	-1.07202	-1.07578	-1.11879
				-2.96653	5.79715	5.62737	5.54742	5.41529	5.4251	5.41552	5.23538	4.86423	4.22239	3.58034	0			-2.96653	-1.18442	-1.1859	-1.1845	-1.15129	-1.12892	-1.11406	-1.1142	-1.07362	-1.07731	-1.12015
				-2.96643	5.79719	5.62735	5.54759	5.41485	5.42461	5.41462	5.23475	4.86396	4.22207	3.57959	0			-2.96643	-1.1861	-1.18751	-1.18622	-1.15276	-1.13047	-1.11553	-1.11573	-1.07522	-1.07884	-1.12151
				-2.96634	5.79724	5.62734	5.54776	5.41441	5.42412	5.41371	5.23412	4.86369	4.22176	3.57884	0			-2.96634	-1.18777	-1.18912	-1.18795	-1.15423	-1.13202	-1.117	-1.11727	-1.07683	-1.08037	-1.12287
				-2.96624	5.7973	5.62733	5.54793	5.41397	5.42363	5.4128	5.23348	4.86342	4.22144	3.57809	0			-2.96624	-1.18945	-1.19073	-1.18967	-1.1557	-1.13357	-1.11847	-1.11881	-1.07844	-1.08191	-1.12423
				-2.96614	5.79735	5.62732	5.54812	5.41353	5.42314	5.41189	5.23284	4.86314	4.22113	3.57733	0			-2.96614	-1.19112	-1.19234	-1.1914	-1.15718	-1.13512	-1.11994	-1.12035	-1.08005	-1.08344	-1.12559
				-2.96605	5.79741	5.62731	5.5483	5.41309	5.42265	5.41098	5.2322	4.86287	4.22082	3.57657	0			-2.96605	-1.1928	-1.19395	-1.19312	-1.15865	-1.13667	-1.12141	-1.1219	-1.08166	-1.08498	-1.12695
				-2.96595	5.79747	5.6273	5.54849	5.41266	5.42216	5.41006	5.23156	4.8626	4.22051	3.57581	0			-2.96595	-1.19447	-1.19556	-1.19485	-1.16012	-1.13822	-1.12288	-1.12344	-1.08327	-1.08652	-1.12831
				-2.96586	5.79753	5.62729	5.54868	5.41223	5.42167	5.40914	5.23092	4.86232	4.22021	3.57505	0			-2.96586	-1.19615	-1.19717	-1.19657	-1.1616	-1.13977	-1.12436	-1.12499	-1.08489	-1.08806	-1.12967
				-2.96576	5.7976	5.62729	5.54888	5.41179	5.42118	5.40822	5.23028	4.86204	4.2199	3.57428	0			-2.96576	-1.19783	-1.19878	-1.1983	-1.16307	-1.14133	-1.12583	-1.12653	-1.0865	-1.0896	-1.13104
				-2.96566	5.79767	5.62728	5.54908	5.41136	5.42069	5.4073	5.22963	4.86177	4.2196	3.57351	0			-2.96566	-1.19951	-1.2004	-1.20002	-1.16455	-1.14288	-1.12731	-1.12808	-1.08812	-1.09114	-1.13241
				-2.96557	5.79775	5.62728	5.54929	5.41093	5.42021	5.40638	5.22899	4.86149	4.21929	3.57274	0			-2.96557	-1.20119	-1.20201	-1.20175	-1.16602	-1.14443	-1.12879	-1.12963	-1.08974	-1.09268	-1.13377
				-2.96547	5.79782	5.62728	5.5495	5.4105	5.41972	5.40545	5.22834	4.86121	4.21899	3.57197	0			-2.96547	-1.20287	-1.20362	-1.20347	-1.1675	-1.14599	-1.13027	-1.13119	-1.09136	-1.09423	-1.13514
				-2.96538	5.7979	5.62728	5.54972	5.41008	5.41923	5.40453	5.22769	4.86093	4.21869	3.5712	0			-2.96538	-1.20455	-1.20523	-1.2052	-1.16898	-1.14754	-1.13175	-1.13274	-1.09298	-1.09578	-1.13651
				-2.96528	5.79798	5.62728	5.54994	5.40965	5.41874	5.4036	5.22704	4.86066	4.21839	3.57042	0			-2.96528	-1.20623	-1.20684	-1.20692	-1.17046	-1.1491	-1.13323	-1.13429	-1.09461	-1.09733	-1.13788
				-2.96518	5.79807	5.62728	5.55016	5.40923	5.41826	5.40267	5.22639	4.86038	4.21809	3.56964	0			-2.96518	-1.20791	-1.20845	-1.20865	-1.17194	-1.15066	-1.13471	-1.13585	-1.09623	-1.09888	-1.13925
				-2.96509	5.79816	5.62729	5.55039	5.4088	5.41777	5.40173	5.22574	4.86009	4.2178	3.56885	0			-2.96509	-1.20959	-1.21007	-1.21037	-1.17342	-1.15222	-1.1362	-1.13741	-1.09786	-1.10043	-1.14062
				-2.96499	5.79825	5.62729	5.55062	5.40838	5.41728	5.4008	5.22508	4.85981	4.2175	3.56807	0			-2.96499	-1.21127	-1.21168	-1.21209	-1.1749	-1.15378	-1.13768	-1.13897	-1.09949	-1.10198	-1.14199
				-2.9649	5.79835	5.6273	5.55086	5.40796	5.4168	5.39986	5.22443	4.85953	4.21721	3.56728	0			-2.9649	-1.21296	-1.21329	-1.21382	-1.17638	-1.15534	-1.13917	-1.14053	-1.10112	-1.10354	-1.14337
				-2.9648	5.79845	5.62731	5.5511	5.40754	5.41631	5.39892	5.22377	4.85925	4.21692	3.56649	0			-2.9648	-1.21464	-1.2149	-1.21554	-1.17787	-1.1569	-1.14066	-1.14209	-1.10275	-1.10509	-1.14474
				-2.96471	5.79855	5.62732	5.55134	5.40713	5.41583	5.39798	5.22311	4.85897	4.21663	3.5657	0			-2.96471	-1.21633	-1.21651	-1.21727	-1.17935	-1.15846	-1.14215	-1.14366	-1.10438	-1.10665	-1.14612
				-2.96461	5.79865	5.62733	5.55159	5.40671	5.41534	5.39704	5.22246	4.85868	4.21634	3.56491	0			-2.96461	-1.21801	-1.21813	-1.21899	-1.18084	-1.16002	-1.14364	-1.14522	-1.10601	-1.10821	-1.14749
				-2.96451	5.79876	5.62734	5.55184	5.4063	5.41486	5.3961	5.2218	4.8584	4.21605	3.56411	0			-2.96451	-1.2197	-1.21974	-1.22071	-1.18232	-1.16158	-1.14514	-1.14679	-1.10765	-1.10977	-1.14887
				-2.96442	5.79887	5.62736	5.5521	5.40588	5.41438	5.39515	5.22114	4.85812	4.21577	3.56331	0			-2.96442	-1.22138	-1.22135	-1.22244	-1.18381	-1.16315	-1.14663	-1.14836	-1.10929	-1.11133	-1.15025
				-2.96432	5.79899	5.62737	5.55236	5.40547	5.41389	5.39421	5.22047	4.85783	4.21548	3.56251	0			-2.96432	-1.22307	-1.22296	-1.22416	-1.1853	-1.16471	-1.14813	-1.14993	-1.11093	-1.1129	-1.15163
				-2.96423	5.79911	5.62739	5.55263	5.40506	5.41341	5.39326	5.21981	4.85755	4.2152	3.5617	0			-2.96423	-1.22476	-1.22457	-1.22588	-1.18678	-1.16628	-1.14962	-1.1515	-1.11257	-1.11446	-1.15301
				-2.96413	5.79923	5.6274	5.5529	5.40466	5.41293	5.39231	5.21915	4.85726	4.21492	3.5609	0			-2.96413	-1.22645	-1.22619	-1.22761	-1.18827	-1.16785	-1.15112	-1.15307	-1.11421	-1.11603	-1.1544
				-2.96403	5.79935	5.62742	5.55317	5.40425	5.41245	5.39136	5.21848	4.85697	4.21464	3.56009	0			-2.96403	-1.22813	-1.2278	-1.22933	-1.18976	-1.16941	-1.15262	-1.15465	-1.11585	-1.1176	-1.15578
				-2.96394	5.79948	5.62744	5.55345	5.40384	5.41196	5.3904	5.21782	4.85669	4.21436	3.55928	0			-2.96394	-1.22982	-1.22941	-1.23105	-1.19125	-1.17098	-1.15412	-1.15623	-1.1175	-1.11917	-1.15716
				-2.96384	5.79961	5.62747	5.55373	5.40344	5.41148	5.38945	5.21715	4.8564	4.21409	3.55847	0			-2.96384	-1.23151	-1.23102	-1.23278	-1.19275	-1.17255	-1.15563	-1.1578	-1.11914	-1.12074	-1.15855
				-2.96375	5.79975	5.62749	5.55401	5.40304	5.411	5.38849	5.21649	4.85611	4.21381	3.55765	0			-2.96375	-1.2332	-1.23264	-1.2345	-1.19424	-1.17412	-1.15713	-1.15938	-1.12079	-1.12231	-1.15994
				-2.96365	5.79989	5.62751	5.5543	5.40264	5.41052	5.38753	5.21582	4.85583	4.21354	3.55684	0			-2.96365	-1.23489	-1.23425	-1.23622	-1.19573	-1.17569	-1.15863	-1.16096	-1.12244	-1.12389	-1.16132
				-2.96356	5.80003	5.62754	5.5546	5.40224	5.41004	5.38658	5.21515	4.85554	4.21326	3.55602	0			-2.96356	-1.23658	-1.23586	-1.23794	-1.19723	-1.17726	-1.16014	-1.16255	-1.12409	-1.12546	-1.16271
				-2.96346	5.80017	5.62757	5.5549	5.40184	5.40957	5.38562	5.21448	4.85525	4.21299	3.5552	0			-2.96346	-1.23827	-1.23747	-1.23967	-1.19872	-1.17883	-1.16165	-1.16413	-1.12574	-1.12704	-1.1641
				-2.96336	5.80032	5.6276	5.5552	5.40145	5.40909	5.38465	5.21381	4.85496	4.21272	3.55437	0			-2.96336	-1.23997	-1.23909	-1.24139	-1.20022	-1.1804	-1.16316	-1.16571	-1.12739	-1.12862	-1.16549
				-2.96327	5.80048	5.62763	5.5555	5.40106	5.40861	5.38369	5.21314	4.85467	4.21246	3.55355	0			-2.96327	-1.24166	-1.2407	-1.24311	-1.20172	-1.18198	-1.16467	-1.1673	-1.12905	-1.1302	-1.16689
				-2.96317	5.80063	5.62766	5.55581	5.40067	5.40813	5.38273	5.21247	4.85438	4.21219	3.55272	0			-2.96317	-1.24335	-1.24231	-1.24483	-1.20321	-1.18355	-1.16618	-1.16889	-1.13071	-1.13178	-1.16828
				-2.96308	5.80079	5.62769	5.55613	5.40028	5.40766	5.38176	5.21179	4.85409	4.21193	3.55189	0			-2.96308	-1.24505	-1.24392	-1.24655	-1.20471	-1.18513	-1.16769	-1.17048	-1.13236	-1.13337	-1.16968
				-2.96298	5.80095	5.62772	5.55644	5.39989	5.40718	5.3808	5.21112	4.8538	4.21166	3.55106	0			-2.96298	-1.24674	-1.24554	-1.24827	-1.20621	-1.1867	-1.16921	-1.17207	-1.13402	-1.13495	-1.17107
				-2.96288	5.80112	5.62776	5.55676	5.3995	5.40671	5.37983	5.21045	4.85351	4.2114	3.55023	0			-2.96288	-1.24843	-1.24715	-1.24999	-1.20771	-1.18828	-1.17073	-1.17366	-1.13568	-1.13654	-1.17247
				-2.96279	5.80129	5.62779	5.55709	5.39912	5.40623	5.37886	5.20977	4.85322	4.21114	3.54939	0			-2.96279	-1.25013	-1.24876	-1.25171	-1.20921	-1.18986	-1.17224	-1.17526	-1.13735	-1.13813	-1.17387
				-2.96269	5.80146	5.62783	5.55742	5.39874	5.40576	5.37789	5.2091	4.85293	4.21088	3.54856	0			-2.96269	-1.25182	-1.25037	-1.25343	-1.21072	-1.19143	-1.17376	-1.17685	-1.13901	-1.13972	-1.17527
				-2.9626	5.80163	5.62787	5.55775	5.39835	5.40528	5.37692	5.20842	4.85264	4.21063	3.54772	0			-2.9626	-1.25352	-1.25199	-1.25515	-1.21222	-1.19301	-1.17528	-1.17845	-1.14067	-1.14131	-1.17667
				-2.9625	5.80181	5.62791	5.55809	5.39798	5.40481	5.37595	5.20775	4.85235	4.21037	3.54688	0			-2.9625	-1.25521	-1.2536	-1.25687	-1.21372	-1.19459	-1.1768	-1.18005	-1.14234	-1.1429	-1.17807
				-2.9624	5.802	5.62795	5.55843	5.3976	5.40434	5.37497	5.20707	4.85206	4.21012	3.54603	0			-2.9624	-1.25691	-1.25521	-1.25859	-1.21523	-1.19617	-1.17833	-1.18165	-1.14401	-1.1445	-1.17947
				-2.96231	5.80218	5.62799	5.55877	5.39722	5.40387	5.374	5.20639	4.85176	4.20987	3.54519	0			-2.96231	-1.25861	-1.25682	-1.26031	-1.21673	-1.19775	-1.17985	-1.18325	-1.14568	-1.14609	-1.18088
				-2.96221	5.80237	5.62804	5.55912	5.39685	5.4034	5.37302	5.20571	4.85147	4.20962	3.54434	0			-2.96221	-1.2603	-1.25844	-1.26203	-1.21824	-1.19933	-1.18138	-1.18485	-1.14735	-1.14769	-1.18228
				-2.96212	5.80256	5.62808	5.55947	5.39648	5.40293	5.37205	5.20504	4.85118	4.20937	3.54349	0			-2.96212	-1.262	-1.26005	-1.26375	-1.21975	-1.20092	-1.1829	-1.18646	-1.14902	-1.14929	-1.18369
				-2.96202	5.80276	5.62813	5.55983	5.39611	5.40246	5.37107	5.20436	4.85089	4.20912	3.54264	0			-2.96202	-1.2637	-1.26166	-1.26547	-1.22125	-1.2025	-1.18443	-1.18806	-1.15069	-1.15089	-1.1851
				-2.96193	5.80296	5.62818	5.56019	5.39574	5.40199	5.37009	5.20368	4.85059	4.20888	3.54179	0			-2.96193	-1.2654	-1.26327	-1.26718	-1.22276	-1.20408	-1.18596	-1.18967	-1.15237	-1.15249	-1.18651
				-2.96183	5.80317	5.62823	5.56055	5.39538	5.40152	5.36911	5.203	4.8503	4.20863	3.54094	0			-2.96183	-1.2671	-1.26489	-1.2689	-1.22427	-1.20567	-1.18749	-1.19128	-1.15404	-1.15409	-1.18792
				-2.96173	5.80337	5.62828	5.56092	5.39501	5.40106	5.36813	5.20232	4.85001	4.20839	3.54008	0			-2.96173	-1.2688	-1.2665	-1.27062	-1.22578	-1.20725	-1.18903	-1.19289	-1.15572	-1.1557	-1.18933
				-2.96164	5.80358	5.62833	5.56129	5.39465	5.40059	5.36715	5.20164	4.84972	4.20815	3.53923	0			-2.96164	-1.2705	-1.26811	-1.27234	-1.2273	-1.20884	-1.19056	-1.1945	-1.1574	-1.1573	-1.19075
				-2.96154	5.8038	5.62838	5.56166	5.39429	5.40012	5.36617	5.20096	4.84942	4.20791	3.53837	0			-2.96154	-1.2722	-1.26972	-1.27405	-1.22881	-1.21043	-1.1921	-1.19612	-1.15908	-1.15891	-1.19216
				-2.96145	5.80402	5.62843	5.56204	5.39393	5.39966	5.36519	5.20027	4.84913	4.20767	3.53751	0			-2.96145	-1.2739	-1.27134	-1.27577	-1.23032	-1.21201	-1.19363	-1.19773	-1.16076	-1.16052	-1.19358
				-2.96135	5.80424	5.62849	5.56242	5.39358	5.3992	5.3642	5.19959	4.84884	4.20744	3.53665	0			-2.96135	-1.2756	-1.27295	-1.27748	-1.23183	-1.2136	-1.19517	-1.19935	-1.16244	-1.16213	-1.195
				-2.96125	5.80446	5.62854	5.5628	5.39322	5.39873	5.36322	5.19891	4.84854	4.2072	3.53578	0			-2.96125	-1.2773	-1.27456	-1.2792	-1.23335	-1.21519	-1.19671	-1.20096	-1.16413	-1.16374	-1.19641
				-2.96116	5.80469	5.6286	5.56319	5.39287	5.39827	5.36224	5.19823	4.84825	4.20697	3.53492	0			-2.96116	-1.279	-1.27617	-1.28091	-1.23487	-1.21678	-1.19825	-1.20258	-1.16581	-1.16535	-1.19783
				-2.96106	5.80492	5.62866	5.56358	5.39252	5.39781	5.36125	5.19755	4.84796	4.20674	3.53405	0			-2.96106	-1.2807	-1.27779	-1.28263	-1.23638	-1.21837	-1.19979	-1.2042	-1.1675	-1.16697	-1.19926
				-2.96097	5.80516	5.62872	5.56397	5.39217	5.39735	5.36027	5.19686	4.84766	4.20651	3.53318	0			-2.96097	-1.2824	-1.2794	-1.28434	-1.2379	-1.21996	-1.20134	-1.20583	-1.16919	-1.16858	-1.20068
				-2.96087	5.8054	5.62878	5.56437	5.39183	5.39689	5.35928	5.19618	4.84737	4.20628	3.53231	0			-2.96087	-1.2841	-1.28101	-1.28606	-1.23942	-1.22155	-1.20288	-1.20745	-1.17088	-1.1702	-1.2021
				-2.96077	5.80564	5.62884	5.56477	5.39149	5.39643	5.35829	5.1955	4.84708	4.20606	3.53144	0			-2.96077	-1.28581	-1.28262	-1.28777	-1.24094	-1.22315	-1.20443	-1.20907	-1.17257	-1.17182	-1.20353
				-2.96068	5.80588	5.6289	5.56518	5.39114	5.39597	5.35731	5.19481	4.84678	4.20583	3.53057	0			-2.96068	-1.28751	-1.28424	-1.28948	-1.24246	-1.22474	-1.20597	-1.2107	-1.17426	-1.17344	-1.20495
				-2.96058	5.80613	5.62897	5.56559	5.3908	5.39552	5.35632	5.19413	4.84649	4.20561	3.52969	0			-2.96058	-1.28921	-1.28585	-1.2912	-1.24398	-1.22633	-1.20752	-1.21233	-1.17596	-1.17506	-1.20638
				-2.96049	5.80639	5.62903	5.566	5.39047	5.39506	5.35533	5.19345	4.8462	4.20539	3.52882	0			-2.96049	-1.29092	-1.28746	-1.29291	-1.2455	-1.22793	-1.20907	-1.21396	-1.17765	-1.17669	-1.20781
				-2.96039	5.80664	5.6291	5.56641	5.39013	5.39461	5.35434	5.19276	4.8459	4.20517	3.52794	0			-2.96039	-1.29262	-1.28907	-1.29462	-1.24702	-1.22952	-1.21063	-1.21559	-1.17935	-1.17831	-1.20924
				-2.9603	5.8069	5.62917	5.56683	5.3898	5.39415	5.35335	5.19208	4.84561	4.20495	3.52706	0			-2.9603	-1.29432	-1.29068	-1.29633	-1.24855	-1.23112	-1.21218	-1.21722	-1.18105	-1.17994	-1.21067
				-2.9602	5.80717	5.62923	5.56725	5.38947	5.3937	5.35236	5.1914	4.84532	4.20474	3.52618	0			-2.9602	-1.29603	-1.2923	-1.29804	-1.25007	-1.23272	-1.21373	-1.21885	-1.18275	-1.18157	-1.21211
				-2.9601	5.80743	5.6293	5.56768	5.38914	5.39324	5.35137	5.19071	4.84502	4.20452	3.5253	0			-2.9601	-1.29773	-1.29391	-1.29975	-1.2516	-1.23431	-1.21529	-1.22049	-1.18445	-1.1832	-1.21354
				-2.96001	5.80771	5.62937	5.56811	5.38881	5.39279	5.35038	5.19003	4.84473	4.20431	3.52441	0			-2.96001	-1.29944	-1.29552	-1.30146	-1.25312	-1.23591	-1.21685	-1.22212	-1.18615	-1.18483	-1.21498
				-2.95991	5.80798	5.62945	5.56854	5.38849	5.39234	5.34939	5.18935	4.84444	4.2041	3.52353	0			-2.95991	-1.30114	-1.29713	-1.30317	-1.25465	-1.23751	-1.21841	-1.22376	-1.18785	-1.18646	-1.21642
				-2.95982	5.80826	5.62952	5.56897	5.38817	5.39189	5.3484	5.18866	4.84414	4.20389	3.52264	0			-2.95982	-1.30285	-1.29874	-1.30488	-1.25618	-1.23911	-1.21997	-1.2254	-1.18955	-1.18809	-1.21786
				-2.95972	5.80854	5.62959	5.56941	5.38785	5.39144	5.34741	5.18798	4.84385	4.20368	3.52176	0			-2.95972	-1.30455	-1.30035	-1.30659	-1.25771	-1.24071	-1.22153	-1.22704	-1.19126	-1.18973	-1.2193
				-2.95962	5.80882	5.62967	5.56985	5.38753	5.391	5.34642	5.1873	4.84356	4.20347	3.52087	0			-2.95962	-1.30626	-1.30197	-1.3083	-1.25924	-1.24231	-1.22309	-1.22868	-1.19297	-1.19136	-1.22074
				-2.95953	5.80911	5.62974	5.57029	5.38722	5.39055	5.34543	5.18661	4.84326	4.20327	3.51998	0			-2.95953	-1.30796	-1.30358	-1.31	-1.26077	-1.24391	-1.22465	-1.23033	-1.19467	-1.193	-1.22218
				-2.95943	5.8094	5.62982	5.57074	5.3869	5.3901	5.34444	5.18593	4.84297	4.20307	3.51909	0			-2.95943	-1.30967	-1.30519	-1.31171	-1.2623	-1.24552	-1.22622	-1.23197	-1.19638	-1.19464	-1.22363
				-2.95934	5.8097	5.6299	5.57119	5.38659	5.38966	5.34345	5.18525	4.84268	4.20287	3.5182	0			-2.95934	-1.31138	-1.3068	-1.31342	-1.26383	-1.24712	-1.22779	-1.23362	-1.19809	-1.19628	-1.22507
				-2.95924	5.81	5.62998	5.57164	5.38628	5.38921	5.34245	5.18456	4.84239	4.20267	3.51731	0			-2.95924	-1.31308	-1.30841	-1.31512	-1.26536	-1.24872	-1.22935	-1.23526	-1.19981	-1.19792	-1.22652
				-2.95914	5.8103	5.63006	5.5721	5.38598	5.38877	5.34146	5.18388	4.84209	4.20247	3.51641	0			-2.95914	-1.31479	-1.31002	-1.31683	-1.2669	-1.25033	-1.23092	-1.23691	-1.20152	-1.19957	-1.22797
				-2.95905	5.81061	5.63014	5.57255	5.38567	5.38833	5.34047	5.1832	4.8418	4.20228	3.51552	0			-2.95905	-1.3165	-1.31163	-1.31853	-1.26843	-1.25193	-1.23249	-1.23856	-1.20323	-1.20121	-1.22942
				-2.95895	5.81092	5.63022	5.57302	5.38537	5.38789	5.33948	5.18252	4.84151	4.20208	3.51462	0			-2.95895	-1.3182	-1.31325	-1.32024	-1.26997	-1.25354	-1.23407	-1.24022	-1.20495	-1.20286	-1.23087
				-2.95886	5.81123	5.6303	5.57348	5.38507	5.38745	5.33849	5.18183	4.84122	4.20189	3.51372	0			-2.95886	-1.31991	-1.31486	-1.32194	-1.2715	-1.25514	-1.23564	-1.24187	-1.20667	-1.20451	-1.23233
				-2.95876	5.81155	5.63038	5.57395	5.38478	5.38701	5.3375	5.18115	4.84093	4.2017	3.51282	0			-2.95876	-1.32162	-1.31647	-1.32364	-1.27304	-1.25675	-1.23722	-1.24352	-1.20838	-1.20616	-1.23378
				-2.95867	5.81187	5.63047	5.57442	5.38448	5.38657	5.3365	5.18047	4.84064	4.20151	3.51193	0			-2.95867	-1.32332	-1.31808	-1.32535	-1.27458	-1.25836	-1.23879	-1.24518	-1.2101	-1.20781	-1.23524
				-2.95857	5.81219	5.63056	5.57489	5.38419	5.38614	5.33551	5.17979	4.84035	4.20132	3.51103	0			-2.95857	-1.32503	-1.31969	-1.32705	-1.27612	-1.25997	-1.24037	-1.24683	-1.21182	-1.20946	-1.23669
				-2.95847	5.81252	5.63064	5.57536	5.3839	5.3857	5.33452	5.17911	4.84006	4.20114	3.51012	0			-2.95847	-1.32674	-1.3213	-1.32875	-1.27766	-1.26158	-1.24195	-1.24849	-1.21355	-1.21111	-1.23815
				-2.95838	5.81285	5.63073	5.57584	5.38361	5.38527	5.33353	5.17843	4.83976	4.20095	3.50922	0			-2.95838	-1.32845	-1.32291	-1.33045	-1.2792	-1.26318	-1.24353	-1.25015	-1.21527	-1.21277	-1.23962
				-2.95828	5.81319	5.63082	5.57632	5.38333	5.38483	5.33254	5.17775	4.83947	4.20077	3.50832	0			-2.95828	-1.33016	-1.32452	-1.33215	-1.28074	-1.2648	-1.24511	-1.25181	-1.21699	-1.21442	-1.24108
				-2.95819	5.81352	5.63091	5.57681	5.38305	5.3844	5.33155	5.17707	4.83918	4.20059	3.50742	0			-2.95819	-1.33186	-1.32613	-1.33385	-1.28228	-1.26641	-1.24669	-1.25348	-1.21872	-1.21608	-1.24254
				-2.95809	5.81387	5.631	5.57729	5.38277	5.38397	5.33056	5.17639	4.83889	4.20041	3.50651	0			-2.95809	-1.33357	-1.32774	-1.33555	-1.28383	-1.26802	-1.24828	-1.25514	-1.22044	-1.21774	-1.24401
				-2.95799	5.81421	5.63109	5.57778	5.38249	5.38354	5.32957	5.17571	4.8386	4.20024	3.5056	0			-2.95799	-1.33528	-1.32935	-1.33725	-1.28537	-1.26963	-1.24986	-1.25681	-1.22217	-1.2194	-1.24547
				-2.9579	5.81456	5.63118	5.57827	5.38221	5.38311	5.32858	5.17503	4.83832	4.20006	3.5047	0			-2.9579	-1.33699	-1.33096	-1.33895	-1.28691	-1.27124	-1.25145	-1.25847	-1.2239	-1.22106	-1.24694
				-2.9578	5.81491	5.63127	5.57876	5.38194	5.38268	5.32759	5.17435	4.83803	4.19989	3.50379	0			-2.9578	-1.3387	-1.33257	-1.34064	-1.28846	-1.27286	-1.25304	-1.26014	-1.22563	-1.22273	-1.24841
				-2.95771	5.81527	5.63137	5.57926	5.38167	5.38225	5.3266	5.17367	4.83774	4.19972	3.50288	0			-2.95771	-1.34041	-1.33418	-1.34234	-1.29001	-1.27447	-1.25463	-1.26181	-1.22736	-1.22439	-1.24988
				-2.95761	5.81563	5.63146	5.57976	5.3814	5.38183	5.32561	5.173	4.83745	4.19955	3.50197	0			-2.95761	-1.34212	-1.33579	-1.34404	-1.29155	-1.27609	-1.25622	-1.26348	-1.22909	-1.22606	-1.25136
				-2.95751	5.81599	5.63156	5.58026	5.38114	5.3814	5.32462	5.17232	4.83716	4.19938	3.50107	0			-2.95751	-1.34383	-1.3374	-1.34573	-1.2931	-1.2777	-1.25781	-1.26515	-1.23083	-1.22773	-1.25283
				-2.95742	5.81636	5.63165	5.58076	5.38087	5.38098	5.32363	5.17164	4.83687	4.19921	3.50016	0			-2.95742	-1.34553	-1.33901	-1.34743	-1.29465	-1.27932	-1.25941	-1.26682	-1.23256	-1.22939	-1.25431
				-2.95732	5.81673	5.63175	5.58127	5.38061	5.38056	5.32265	5.17097	4.83659	4.19905	3.49924	0			-2.95732	-1.34724	-1.34062	-1.34912	-1.2962	-1.28093	-1.261	-1.2685	-1.2343	-1.23106	-1.25578
				-2.95723	5.8171	5.63185	5.58178	5.38036	5.38014	5.32166	5.17029	4.8363	4.19888	3.49833	0			-2.95723	-1.34895	-1.34223	-1.35082	-1.29775	-1.28255	-1.2626	-1.27017	-1.23604	-1.23274	-1.25726
				-2.95713	5.81748	5.63195	5.58229	5.3801	5.37972	5.32067	5.16962	4.83601	4.19872	3.49742	0			-2.95713	-1.35066	-1.34384	-1.35251	-1.2993	-1.28417	-1.2642	-1.27185	-1.23777	-1.23441	-1.25874
				-2.95704	5.81786	5.63205	5.5828	5.37985	5.3793	5.31969	5.16895	4.83572	4.19856	3.49651	0			-2.95704	-1.35237	-1.34545	-1.3542	-1.30086	-1.28579	-1.2658	-1.27353	-1.23951	-1.23608	-1.26023
				-2.95694	5.81824	5.63215	5.58332	5.3796	5.37888	5.3187	5.16827	4.83544	4.19841	3.4956	0			-2.95694	-1.35408	-1.34705	-1.35589	-1.30241	-1.28741	-1.2674	-1.27521	-1.24125	-1.23776	-1.26171
				-2.95684	5.81863	5.63225	5.58383	5.37935	5.37846	5.31772	5.1676	4.83515	4.19825	3.49468	0			-2.95684	-1.35579	-1.34866	-1.35758	-1.30396	-1.28903	-1.269	-1.27689	-1.243	-1.23944	-1.2632
				-2.95675	5.81902	5.63235	5.58435	5.3791	5.37805	5.31673	5.16693	4.83487	4.1981	3.49377	0			-2.95675	-1.3575	-1.35027	-1.35927	-1.30552	-1.29065	-1.2706	-1.27857	-1.24474	-1.24111	-1.26468
				-2.95665	5.81941	5.63245	5.58487	5.37886	5.37763	5.31575	5.16626	4.83458	4.19795	3.49285	0			-2.95665	-1.35921	-1.35188	-1.36096	-1.30707	-1.29227	-1.27221	-1.28025	-1.24648	-1.24279	-1.26617
				-2.95656	5.81981	5.63255	5.5854	5.37862	5.37722	5.31477	5.16559	4.8343	4.19779	3.49194	0			-2.95656	-1.36092	-1.35349	-1.36265	-1.30863	-1.29389	-1.27381	-1.28194	-1.24823	-1.24448	-1.26766
				-2.95646	5.82021	5.63266	5.58592	5.37839	5.37681	5.31378	5.16492	4.83401	4.19765	3.49102	0			-2.95646	-1.36263	-1.3551	-1.36434	-1.31019	-1.29551	-1.27542	-1.28363	-1.24997	-1.24616	-1.26915
				-2.95636	5.82061	5.63276	5.58645	5.37815	5.3764	5.3128	5.16425	4.83373	4.1975	3.49011	0			-2.95636	-1.36434	-1.35671	-1.36603	-1.31175	-1.29713	-1.27703	-1.28531	-1.25172	-1.24784	-1.27065
				-2.95627	5.82102	5.63287	5.58698	5.37792	5.37599	5.31182	5.16358	4.83344	4.19735	3.48919	0			-2.95627	-1.36604	-1.35831	-1.36772	-1.3133	-1.29876	-1.27864	-1.287	-1.25347	-1.24953	-1.27214
				-2.95617	5.82143	5.63297	5.58751	5.37769	5.37558	5.31084	5.16291	4.83316	4.19721	3.48828	0			-2.95617	-1.36775	-1.35992	-1.3694	-1.31486	-1.30038	-1.28025	-1.28869	-1.25522	-1.25121	-1.27364
				-2.95608	5.82184	5.63308	5.58805	5.37746	5.37517	5.30986	5.16225	4.83288	4.19707	3.48736	0			-2.95608	-1.36946	-1.36153	-1.37109	-1.31643	-1.30201	-1.28186	-1.29038	-1.25697	-1.2529	-1.27514
				-2.95598	5.82226	5.63319	5.58858	5.37724	5.37477	5.30889	5.16158	4.83259	4.19693	3.48644	0			-2.95598	-1.37117	-1.36314	-1.37277	-1.31799	-1.30363	-1.28347	-1.29207	-1.25872	-1.25459	-1.27664
				-2.95589	5.82268	5.6333	5.58912	5.37702	5.37436	5.30791	5.16092	4.83231	4.19679	3.48553	0			-2.95589	-1.37288	-1.36474	-1.37446	-1.31955	-1.30526	-1.28509	-1.29377	-1.26047	-1.25628	-1.27814
				-2.95579	5.8231	5.6334	5.58966	5.3768	5.37396	5.30693	5.16025	4.83203	4.19666	3.48461	0			-2.95579	-1.37459	-1.36635	-1.37614	-1.32111	-1.30688	-1.28671	-1.29546	-1.26223	-1.25797	-1.27964
				-2.95569	5.82353	5.63351	5.5902	5.37658	5.37356	5.30596	5.15959	4.83175	4.19652	3.48369	0			-2.95569	-1.3763	-1.36796	-1.37782	-1.32268	-1.30851	-1.28832	-1.29716	-1.26398	-1.25967	-1.28114
				-2.9556	5.82396	5.63362	5.59074	5.37637	5.37315	5.30498	5.15893	4.83147	4.19639	3.48277	0			-2.9556	-1.37801	-1.36957	-1.3795	-1.32424	-1.31014	-1.28994	-1.29886	-1.26574	-1.26136	-1.28265
				-2.9555	5.8244	5.63373	5.59129	5.37616	5.37275	5.30401	5.15826	4.83119	4.19626	3.48185	0			-2.9555	-1.37972	-1.37117	-1.38119	-1.32581	-1.31176	-1.29156	-1.30055	-1.26749	-1.26306	-1.28416
				-2.95541	5.82483	5.63384	5.59183	5.37595	5.37236	5.30304	5.1576	4.83091	4.19613	3.48094	0			-2.95541	-1.38143	-1.37278	-1.38287	-1.32737	-1.31339	-1.29318	-1.30225	-1.26925	-1.26475	-1.28567
				-2.95531	5.82527	5.63396	5.59238	5.37574	5.37196	5.30207	5.15694	4.83063	4.196	3.48002	0			-2.95531	-1.38314	-1.37439	-1.38455	-1.32894	-1.31502	-1.29481	-1.30395	-1.27101	-1.26645	-1.28718
				-2.95521	5.82572	5.63407	5.59293	5.37554	5.37156	5.3011	5.15628	4.83035	4.19588	3.4791	0			-2.95521	-1.38484	-1.37599	-1.38622	-1.33051	-1.31665	-1.29643	-1.30566	-1.27277	-1.26815	-1.28869
				-2.95512	5.82616	5.63418	5.59348	5.37534	5.37117	5.30013	5.15563	4.83007	4.19575	3.47818	0			-2.95512	-1.38655	-1.3776	-1.3879	-1.33208	-1.31828	-1.29806	-1.30736	-1.27453	-1.26985	-1.29021
				-2.95502	5.82661	5.63429	5.59403	5.37514	5.37078	5.29916	5.15497	4.82979	4.19563	3.47726	0			-2.95502	-1.38826	-1.3792	-1.38958	-1.33364	-1.31991	-1.29968	-1.30906	-1.27629	-1.27155	-1.29172
				-2.95493	5.82707	5.63441	5.59459	5.37495	5.37038	5.29819	5.15431	4.82951	4.19551	3.47635	0			-2.95493	-1.38997	-1.38081	-1.39126	-1.33522	-1.32155	-1.30131	-1.31077	-1.27805	-1.27326	-1.29324
				-2.95483	5.82752	5.63452	5.59514	5.37476	5.36999	5.29723	5.15366	4.82924	4.19539	3.47543	0			-2.95483	-1.39168	-1.38242	-1.39293	-1.33679	-1.32318	-1.30294	-1.31248	-1.27982	-1.27496	-1.29476
				-2.95473	5.82798	5.63464	5.5957	5.37457	5.3696	5.29626	5.15301	4.82896	4.19528	3.47451	0			-2.95473	-1.39339	-1.38402	-1.39461	-1.33836	-1.32481	-1.30457	-1.31418	-1.28158	-1.27667	-1.29628
				-2.95464	5.82845	5.63475	5.59626	5.37438	5.36921	5.2953	5.15235	4.82868	4.19516	3.47359	0			-2.95464	-1.3951	-1.38563	-1.39628	-1.33993	-1.32644	-1.3062	-1.31589	-1.28335	-1.27837	-1.2978
				-2.95454	5.82891	5.63487	5.59682	5.3742	5.36883	5.29434	5.1517	4.82841	4.19505	3.47267	0			-2.95454	-1.3968	-1.38723	-1.39796	-1.3415	-1.32808	-1.30784	-1.3176	-1.28512	-1.28008	-1.29933
				-2.95445	5.82938	5.63498	5.59738	5.37402	5.36844	5.29338	5.15105	4.82813	4.19494	3.47176	0			-2.95445	-1.39851	-1.38884	-1.39963	-1.34308	-1.32971	-1.30947	-1.31932	-1.28688	-1.28179	-1.30085
				-2.95435	5.82985	5.6351	5.59794	5.37384	5.36806	5.29242	5.1504	4.82786	4.19483	3.47084	0			-2.95435	-1.40022	-1.39044	-1.4013	-1.34465	-1.33135	-1.31111	-1.32103	-1.28865	-1.2835	-1.30238
				-2.95426	5.83033	5.63522	5.59851	5.37366	5.36767	5.29146	5.14975	4.82758	4.19472	3.46992	0			-2.95426	-1.40193	-1.39205	-1.40297	-1.34623	-1.33298	-1.31274	-1.32274	-1.29042	-1.28522	-1.30391
				-2.95416	5.83081	5.63533	5.59907	5.37349	5.36729	5.2905	5.1491	4.82731	4.19461	3.469	0			-2.95416	-1.40363	-1.39365	-1.40464	-1.34781	-1.33462	-1.31438	-1.32446	-1.29219	-1.28693	-1.30544
				-2.95406	5.83129	5.63545	5.59964	5.37332	5.36691	5.28955	5.14846	4.82703	4.19451	3.46809	0			-2.95406	-1.40534	-1.39526	-1.40631	-1.34938	-1.33625	-1.31602	-1.32617	-1.29397	-1.28865	-1.30697
				-2.95397	5.83178	5.63557	5.6002	5.37315	5.36653	5.28859	5.14781	4.82676	4.19441	3.46717	0			-2.95397	-1.40705	-1.39686	-1.40798	-1.35096	-1.33789	-1.31766	-1.32789	-1.29574	-1.29036	-1.30851
				-2.95387	5.83226	5.63569	5.60077	5.37299	5.36615	5.28764	5.14717	4.82649	4.19431	3.46625	0			-2.95387	-1.40875	-1.39847	-1.40965	-1.35254	-1.33953	-1.3193	-1.32961	-1.29751	-1.29208	-1.31004
				-2.95378	5.83275	5.63581	5.60134	5.37283	5.36578	5.28669	5.14653	4.82621	4.19421	3.46534	0			-2.95378	-1.41046	-1.40007	-1.41132	-1.35412	-1.34116	-1.32095	-1.33133	-1.29929	-1.2938	-1.31158
				-2.95368	5.83325	5.63593	5.60191	5.37267	5.3654	5.28574	5.14588	4.82594	4.19411	3.46442	0			-2.95368	-1.41217	-1.40167	-1.41298	-1.3557	-1.3428	-1.32259	-1.33305	-1.30106	-1.29552	-1.31312
				-2.95358	5.83375	5.63605	5.60248	5.37251	5.36503	5.28479	5.14524	4.82567	4.19402	3.46351	0			-2.95358	-1.41387	-1.40328	-1.41465	-1.35728	-1.34444	-1.32424	-1.33477	-1.30284	-1.29724	-1.31466
				-2.95349	5.83425	5.63617	5.60305	5.37236	5.36465	5.28385	5.14461	4.8254	4.19392	3.46259	0			-2.95349	-1.41558	-1.40488	-1.41631	-1.35886	-1.34608	-1.32588	-1.3365	-1.30462	-1.29896	-1.3162
				-2.95339	5.83475	5.63629	5.60363	5.37221	5.36428	5.2829	5.14397	4.82513	4.19383	3.46168	0			-2.95339	-1.41729	-1.40649	-1.41798	-1.36045	-1.34772	-1.32753	-1.33822	-1.30639	-1.30068	-1.31775
				-2.9533	5.83525	5.63641	5.6042	5.37206	5.36391	5.28196	5.14333	4.82486	4.19374	3.46077	0			-2.9533	-1.41899	-1.40809	-1.41964	-1.36203	-1.34936	-1.32918	-1.33994	-1.30817	-1.30241	-1.31929
				-2.9532	5.83576	5.63653	5.60478	5.37192	5.36354	5.28102	5.1427	4.82459	4.19366	3.45985	0			-2.9532	-1.4207	-1.40969	-1.4213	-1.36361	-1.351	-1.33083	-1.34167	-1.30995	-1.30414	-1.32084
				-2.9531	5.83628	5.63665	5.60535	5.37177	5.36318	5.28008	5.14206	4.82432	4.19357	3.45894	0			-2.9531	-1.4224	-1.41129	-1.42296	-1.3652	-1.35264	-1.33248	-1.3434	-1.31173	-1.30586	-1.32239
				-2.95301	5.83679	5.63677	5.60593	5.37164	5.36281	5.27914	5.14143	4.82405	4.19349	3.45803	0			-2.95301	-1.42411	-1.4129	-1.42462	-1.36678	-1.35429	-1.33413	-1.34513	-1.31352	-1.30759	-1.32394
				-2.95291	5.83731	5.63689	5.6065	5.3715	5.36245	5.2782	5.1408	4.82378	4.1934	3.45712	0			-2.95291	-1.42581	-1.4145	-1.42628	-1.36837	-1.35593	-1.33579	-1.34686	-1.3153	-1.30932	-1.3255
				-2.95282	5.83783	5.63702	5.60708	5.37137	5.36208	5.27727	5.14017	4.82352	4.19332	3.45621	0			-2.95282	-1.42752	-1.4161	-1.42794	-1.36996	-1.35757	-1.33744	-1.34859	-1.31708	-1.31105	-1.32705
				-2.95272	5.83835	5.63714	5.60766	5.37124	5.36172	5.27633	5.13954	4.82325	4.19324	3.4553	0			-2.95272	-1.42922	-1.4177	-1.4296	-1.37155	-1.35921	-1.3391	-1.35032	-1.31887	-1.31278	-1.32861
				-2.95263	5.83888	5.63726	5.60824	5.37111	5.36136	5.2754	5.13891	4.82298	4.19317	3.45439	0			-2.95263	-1.43093	-1.41931	-1.43126	-1.37313	-1.36086	-1.34076	-1.35205	-1.32065	-1.31452	-1.33016
				-2.95253	5.83941	5.63738	5.60882	5.37098	5.361	5.27447	5.13828	4.82272	4.19309	3.45348	0			-2.95253	-1.43263	-1.42091	-1.43292	-1.37472	-1.3625	-1.34242	-1.35379	-1.32244	-1.31625	-1.33172
				-2.95243	5.83994	5.63751	5.6094	5.37086	5.36064	5.27354	5.13766	4.82245	4.19302	3.45257	0			-2.95243	-1.43433	-1.42251	-1.43457	-1.37631	-1.36415	-1.34408	-1.35552	-1.32423	-1.31799	-1.33329
				-2.95234	5.84047	5.63763	5.60998	5.37074	5.36029	5.27262	5.13703	4.82219	4.19295	3.45167	0			-2.95234	-1.43604	-1.42411	-1.43623	-1.3779	-1.36579	-1.34574	-1.35726	-1.32601	-1.31972	-1.33485
				-2.95224	5.84101	5.63775	5.61056	5.37063	5.35993	5.27169	5.13641	4.82192	4.19288	3.45076	0			-2.95224	-1.43774	-1.42571	-1.43788	-1.3795	-1.36744	-1.3474	-1.35899	-1.3278	-1.32146	-1.33641
				-2.95215	5.84155	5.63788	5.61114	5.37051	5.35958	5.27077	5.13579	4.82166	4.19281	3.44986	0			-2.95215	-1.43944	-1.42731	-1.43953	-1.38109	-1.36909	-1.34907	-1.36073	-1.32959	-1.3232	-1.33798
				-2.95205	5.84209	5.638	5.61172	5.3704	5.35922	5.26985	5.13517	4.82139	4.19274	3.44895	0			-2.95205	-1.44115	-1.42891	-1.44118	-1.38268	-1.37073	-1.35073	-1.36247	-1.33138	-1.32494	-1.33955
				-2.95195	5.84264	5.63812	5.6123	5.3703	5.35887	5.26893	5.13455	4.82113	4.19268	3.44805	0			-2.95195	-1.44285	-1.43052	-1.44284	-1.38428	-1.37238	-1.3524	-1.36421	-1.33317	-1.32668	-1.34112
				-2.95186	5.84319	5.63825	5.61289	5.37019	5.35852	5.26801	5.13394	4.82087	4.19262	3.44715	0			-2.95186	-1.44455	-1.43212	-1.44449	-1.38587	-1.37403	-1.35406	-1.36595	-1.33497	-1.32843	-1.34269
				-2.95176	5.84374	5.63837	5.61347	5.37009	5.35817	5.2671	5.13332	4.8206	4.19255	3.44624	0			-2.95176	-1.44625	-1.43372	-1.44614	-1.38747	-1.37568	-1.35573	-1.3677	-1.33676	-1.33017	-1.34427
				-2.95167	5.84429	5.6385	5.61405	5.36999	5.35783	5.26619	5.13271	4.82034	4.1925	3.44534	0			-2.95167	-1.44795	-1.43532	-1.44778	-1.38906	-1.37732	-1.3574	-1.36944	-1.33855	-1.33192	-1.34584
				-2.95157	5.84485	5.63862	5.61463	5.36989	5.35748	5.26527	5.1321	4.82008	4.19244	3.44444	0			-2.95157	-1.44965	-1.43692	-1.44943	-1.39066	-1.37897	-1.35907	-1.37118	-1.34035	-1.33366	-1.34742
				-2.95147	5.84541	5.63874	5.61522	5.3698	5.35714	5.26437	5.13149	4.81982	4.19238	3.44355	0			-2.95147	-1.45135	-1.43852	-1.45108	-1.39226	-1.38062	-1.36074	-1.37293	-1.34214	-1.33541	-1.349
				-2.95138	5.84597	5.63887	5.6158	5.36971	5.35679	5.26346	5.13088	4.81956	4.19233	3.44265	0			-2.95138	-1.45305	-1.44012	-1.45272	-1.39385	-1.38227	-1.36242	-1.37468	-1.34394	-1.33716	-1.35058
				-2.95128	5.84653	5.63899	5.61638	5.36962	5.35645	5.26255	5.13027	4.8193	4.19228	3.44175	0			-2.95128	-1.45475	-1.44172	-1.45437	-1.39545	-1.38392	-1.36409	-1.37642	-1.34573	-1.33891	-1.35216
				-2.95119	5.8471	5.63912	5.61697	5.36954	5.35611	5.26165	5.12966	4.81904	4.19223	3.44086	0			-2.95119	-1.45645	-1.44332	-1.45601	-1.39705	-1.38557	-1.36577	-1.37817	-1.34753	-1.34066	-1.35374
				-2.95109	5.84767	5.63924	5.61755	5.36946	5.35577	5.26075	5.12906	4.81878	4.19218	3.43996	0			-2.95109	-1.45815	-1.44491	-1.45766	-1.39865	-1.38723	-1.36744	-1.37992	-1.34933	-1.34241	-1.35533
				-2.951	5.84824	5.63937	5.61813	5.36938	5.35544	5.25985	5.12846	4.81853	4.19213	3.43907	0			-2.951	-1.45985	-1.44651	-1.4593	-1.40025	-1.38888	-1.36912	-1.38167	-1.35113	-1.34416	-1.35692
				-2.9509	5.84882	5.63949	5.61871	5.36931	5.3551	5.25896	5.12785	4.81827	4.19209	3.43818	0			-2.9509	-1.46155	-1.44811	-1.46094	-1.40186	-1.39053	-1.3708	-1.38342	-1.35293	-1.34592	-1.35851
				-2.9508	5.84939	5.63961	5.6193	5.36923	5.35476	5.25806	5.12725	4.81801	4.19204	3.43729	0			-2.9508	-1.46325	-1.44971	-1.46258	-1.40346	-1.39218	-1.37248	-1.38517	-1.35473	-1.34767	-1.3601
				-2.95071	5.84997	5.63974	5.61988	5.36916	5.35443	5.25717	5.12666	4.81775	4.192	3.4364	0			-2.95071	-1.46495	-1.45131	-1.46422	-1.40506	-1.39384	-1.37416	-1.38693	-1.35653	-1.34943	-1.36169
				-2.95061	5.85055	5.63986	5.62046	5.3691	5.3541	5.25628	5.12606	4.8175	4.19196	3.43551	0			-2.95061	-1.46664	-1.45291	-1.46586	-1.40666	-1.39549	-1.37584	-1.38868	-1.35833	-1.35119	-1.36328
				-2.95052	5.85114	5.63999	5.62104	5.36903	5.35377	5.25539	5.12546	4.81724	4.19193	3.43463	0			-2.95052	-1.46834	-1.45451	-1.4675	-1.40827	-1.39714	-1.37753	-1.39044	-1.36014	-1.35295	-1.36488
				-2.95042	5.85172	5.64011	5.62162	5.36897	5.35344	5.25451	5.12487	4.81699	4.19189	3.43374	0			-2.95042	-1.47004	-1.4561	-1.46913	-1.40987	-1.3988	-1.37921	-1.39219	-1.36194	-1.35471	-1.36648
				-2.95032	5.85231	5.64023	5.6222	5.36891	5.35311	5.25362	5.12428	4.81673	4.19186	3.43286	0			-2.95032	-1.47173	-1.4577	-1.47077	-1.41148	-1.40045	-1.3809	-1.39395	-1.36374	-1.35647	-1.36808
				-2.95023	5.8529	5.64036	5.62278	5.36886	5.35278	5.25274	5.12369	4.81648	4.19182	3.43198	0			-2.95023	-1.47343	-1.4593	-1.47241	-1.41309	-1.40211	-1.38258	-1.39571	-1.36555	-1.35823	-1.36968
[truncated: 63,539 more rows]

## Sheet: Figure 7
Figure 7
Figure 7 a
km	a.u.
0	7.71087e-10
53.3333	1.19242e-09
106.667	1.36266e-09
160	1.43027e-09
213.333	1.46787e-09
266.667	1.50038e-09
320	1.51559e-09
373.333	1.53045e-09
426.667	1.53726e-09
480	1.5438e-09
533.333	1.55111e-09
586.667	1.54654e-09
640	1.55946e-09
693.333	1.56693e-09
746.667	1.56787e-09
800	1.5818e-09
Figure 7 b
km	a.u.
0	9.06041e-11
53.3333	8.3458e-11
106.667	8.13234e-11
160	7.64322e-11
213.333	7.06041e-11
266.667	6.53105e-11
320	5.87829e-11
373.333	5.26114e-11
426.667	4.61689e-11
480	3.96517e-11
533.333	3.31785e-11
586.667	2.63975e-11
640	1.99067e-11
693.333	1.32244e-11
746.667	6.63769e-12
800	0

## Sheet: Figure 9
Figure 9
Figure 9a				Figure 9b													Figure 9c			Figure 9d
method	LP	QdB		w	S1	S2	S3	S4	S5	S6	S7	S8	S9	S10	signal_spectrum		k	xi		k	phi	theta
CDC-only	-5.8	5.19573		-3.14159	5.90354	5.96556	5.9623	5.93316	5.85671	5.75628	5.58505	5.34895	5.34419	5.20476	0		1	-0.0365678		1	0.0269672	-0.175859
CDC-only	-4.8	6.7763		-3.1415	5.90327	5.96543	5.96212	5.93326	5.8566	5.75628	5.5852	5.34887	5.34424	5.20512	0		2	-0.0336282		2	0.0055876	-0.182334
CDC-only	-3.5	8.35104		-3.1414	5.903	5.96529	5.96192	5.93335	5.85649	5.75627	5.58535	5.34878	5.34429	5.20548	0		3	-0.0335321		3	0.0217771	-0.0558519
CDC-only	-2	9.67678		-3.14131	5.90272	5.96515	5.96171	5.93343	5.85637	5.75625	5.58549	5.34869	5.34432	5.20582	0		4	-0.0434675		4	0.196105	0.0259205
CDC-only	-0.5	10.3016		-3.14121	5.90244	5.96499	5.9615	5.9335	5.85624	5.75622	5.58562	5.3486	5.34435	5.20616	0		5	-0.0505189		5	0.222335	0.046576
CDC-only	0.9	9.91134		-3.14111	5.90215	5.96483	5.96128	5.93356	5.8561	5.75618	5.58575	5.34851	5.34437	5.2065	0		6	-0.0519106		6	0.10637	0.0157543
CDC-only	2.7	8.66518		-3.14102	5.90186	5.96465	5.96105	5.93362	5.85595	5.75614	5.58587	5.34841	5.34439	5.20682	0		7	-0.0590436		7	0.0172936	-0.0256469
CDC-only	3.4	7.64659		-3.14092	5.90156	5.96447	5.96082	5.93367	5.8558	5.75609	5.58599	5.3483	5.3444	5.20714	0		8	-0.0427774		8	0.0888785	-0.0302974
1StPS-DBP	-5.8	5.19271		-3.14083	5.90125	5.96428	5.96057	5.9337	5.85563	5.75603	5.5861	5.3482	5.3444	5.20745	0		9	-0.0268916		9	0.0153044	-0.0969026
1StPS-DBP	-4.8	6.77421		-3.14073	5.90095	5.96408	5.96032	5.93373	5.85546	5.75596	5.5862	5.34809	5.3444	5.20775	0		10	-0.0132008		10	-0.0328923	0.0415561
1StPS-DBP	-3.5	8.37014		-3.14063	5.90063	5.96387	5.96006	5.93375	5.85528	5.75589	5.5863	5.34797	5.34439	5.20804	0
1StPS-DBP	-2	9.79439		-3.14054	5.90031	5.96365	5.95979	5.93376	5.8551	5.7558	5.5864	5.34785	5.34437	5.20832	0
1StPS-DBP	-0.5	10.696		-3.14044	5.89998	5.96342	5.95951	5.93377	5.8549	5.75571	5.58648	5.34773	5.34435	5.2086	0
1StPS-DBP	0.9	10.9879		-3.14035	5.89965	5.96319	5.95922	5.93376	5.8547	5.75561	5.58657	5.3476	5.34431	5.20887	0
1StPS-DBP	2.7	10.2899		-3.14025	5.89932	5.96294	5.95893	5.93375	5.85449	5.75551	5.58664	5.34747	5.34428	5.20913	0
1StPS-DBP	3.4	9.60522		-3.14015	5.89898	5.96269	5.95863	5.93373	5.85427	5.75539	5.58671	5.34733	5.34423	5.20938	0
50StPS-DBP	-5.8	5.195		-3.14006	5.89863	5.96243	5.95832	5.93369	5.85404	5.75527	5.58678	5.34719	5.34418	5.20962	0
50StPS-DBP	-4.8	6.78068		-3.13996	5.89828	5.96216	5.958	5.93365	5.8538	5.75514	5.58683	5.34705	5.34412	5.20986	0
50StPS-DBP	-3.5	8.37639		-3.13987	5.89792	5.96188	5.95768	5.93361	5.85356	5.755	5.58689	5.3469	5.34406	5.21009	0
50StPS-DBP	-2	9.85855		-3.13977	5.89756	5.96159	5.95734	5.93355	5.85331	5.75486	5.58693	5.34675	5.34399	5.2103	0
50StPS-DBP	-0.5	10.9122		-3.13968	5.89719	5.96129	5.957	5.93348	5.85305	5.7547	5.58697	5.34659	5.34391	5.21052	0
50StPS-DBP	0.9	11.5244		-3.13958	5.89682	5.96098	5.95665	5.93341	5.85278	5.75454	5.58701	5.34643	5.34382	5.21072	0
50StPS-DBP	2.7	11.4793		-3.13948	5.89644	5.96067	5.95629	5.93333	5.8525	5.75437	5.58704	5.34627	5.34373	5.21091	0
50StPS-DBP	3.4	11.1963		-3.13939	5.89606	5.96034	5.95593	5.93323	5.85222	5.7542	5.58706	5.3461	5.34363	5.2111	0
1StPS-GDBP	-5.8	5.3471		-3.13929	5.89567	5.96001	5.95556	5.93313	5.85192	5.75401	5.58708	5.34593	5.34352	5.21128	0
1StPS-GDBP	-4.8	6.93806		-3.1392	5.89528	5.95967	5.95517	5.93303	5.85162	5.75382	5.58709	5.34575	5.34341	5.21145	0
1StPS-GDBP	-3.5	8.57389		-3.1391	5.89488	5.95932	5.95478	5.93291	5.85131	5.75362	5.58709	5.34557	5.34329	5.21161	0
1StPS-GDBP	-2	10.1131		-3.139	5.89447	5.95896	5.95439	5.93278	5.851	5.75341	5.58709	5.34539	5.34317	5.21177	0
1StPS-GDBP	-0.5	11.0559		-3.13891	5.89407	5.95859	5.95398	5.93265	5.85067	5.75319	5.58708	5.3452	5.34303	5.21191	0
1StPS-GDBP	0.9	11.4926		-3.13881	5.89365	5.95821	5.95357	5.9325	5.85034	5.75297	5.58707	5.34501	5.34289	5.21205	0
1StPS-GDBP	2.7	12.0979		-3.13872	5.89323	5.95782	5.95315	5.93235	5.85	5.75273	5.58705	5.34481	5.34275	5.21218	0
[truncated: 65,505 more rows]

## Sheet: Figure 11
Figure 11
[truncated: 65,538 more rows]
